# Supplementary material for: The duplication mutation of Quebec platelet disorder dysregulates PLAU, but not C10orf55, selectively increasing production of normal PLAU transcripts by megakaryocytes but not granulocytes
Source: PLoS One. 2017 Mar 16;12(3):e0173991. doi: 10.1371/journal.pone.0173991 (PMC5354430; doi:10.1371/journal.pone.0173991)
Supplement: S2 Supporting Information — This spreadsheet contains 6 tables. Tables A and B contain the results of DE analysis with DESeq2 for QPD versus control megakaryocytes and granulocytes, respectively. Tables C-F contain the gene set enrichment analysis results using for top 10 enriched pathways/terms for downregulated and upregulated genes in megakaryocytes and granulocytes, respectively. (XLSX) [file pone.0173991.s005.xlsx]

## Sheet: Table_A_mk_DESeq2
baseMean	log2FoldChange	lfcSE	stat	pvalue	padj	gene	chr	start	end	strand	size
199.304	0.416506	0.323444	1.28772	0.197843	1	7SK	chr5	68266266	68325992	-	6120
1.74362	2.13486	1.77992	1.19942	0.230366	NA	A1BG	chr19	58856544	58864865	-	3999
84.0366	0.324792	0.436818	0.743541	0.457154	1	A1BG-AS1	chr19	58859117	58866549	+	2789
8.36354	-0.852621	1.27407	-0.669208	0.503363	1	A2M	chr12	9220260	9268825	-	6346
18.2347	1.94452	0.766434	2.53711	0.0111773	1	A2M-AS1	chr12	9217773	9220651	+	2184
1.19633	3.66789	2.97696	1.23209	0.217914	NA	A2ML1	chr12	8975068	9039597	+	7263
46.7896	-1.82951	0.8719	-2.0983	0.0358788	1	A4GALT	chr22	43088127	43117304	-	2939
426.663	0.374573	0.363137	1.03149	0.302309	1	AAAS	chr12	53701240	53718648	-	4124
747.711	0.762766	0.395984	1.92625	0.0540727	1	AACS	chr12	125549925	125627873	+	16067
11.4442	0.850361	1.00476	0.846333	0.397367	1	AADAT	chr4	170981373	171012850	-	2964
360.652	-0.0844143	0.31944	-0.264257	0.791582	1	AAED1	chr9	99401859	99417585	-	3078
811.576	0.656167	0.307434	2.13434	0.0328152	1	AAGAB	chr15	67493371	67547533	-	3818
144.591	-0.149616	0.377009	-0.39685	0.691478	1	AAK1	chr2	69688532	69901481	-	14902
86.7197	0.35039	0.43239	0.810357	0.417735	1	AAMDC	chr11	77532155	77629478	+	1931
1019.08	-0.180408	0.317308	-0.568558	0.569656	1	AAMP	chr2	219128850	219134980	-	3129
562.5	0.154033	0.300243	0.513028	0.607932	1	AAR2	chr20	34824381	34858840	+	3096
6.16446	-3.57768	1.64569	-2.17396	0.0297078	NA	AARD	chr8	117950438	117956726	+	2410
3107.26	-0.146515	0.466579	-0.314019	0.753507	1	AARS	chr16	70286198	70323446	-	4476
181.997	0.994236	0.657487	1.51218	0.130489	1	AARS2	chr6	44267391	44281063	-	4277
59.107	0.703813	0.416591	1.68946	0.0911313	1	AARSD1	chr17	41102543	41116515	-	3694
149.461	0.271509	0.484071	0.560887	0.574875	1	AASDH	chr4	57204456	57253666	-	4628
1153.61	0.623141	0.354349	1.75855	0.0786535	1	AASDHPPT	chr11	105946228	105969437	+	6176
265.294	0.72781	0.530713	1.37138	0.170256	1	AASS	chr7	121715701	121784334	-	4567
694.505	0.411988	0.388756	1.05976	0.289253	1	AATF	chr17	35306175	35414171	+	4700
59.299	0.357443	0.437427	0.817149	0.413843	1	AATK	chr17	79091095	79139877	-	6207
18.3287	0.570144	0.98617	0.57814	0.56317	1	AB019441.29	chr14	106444607	106445233	-	626
134.143	0.565677	0.38622	1.46465	0.143017	1	ABAT	chr16	8768422	8878432	+	9720
224.553	-0.256097	0.563756	-0.454269	0.649635	1	ABC7-42389800N19.1	chr12	73725	91218	+	1806
466.541	-4.49922	0.828774	-5.42876	5.67462e-08	0.000815442	ABCA1	chr9	107543283	107690518	-	11299
3.63508	-0.423823	1.36771	-0.309878	0.756654	NA	ABCA10	chr17	67143355	67240987	-	8361
5.22517	0.48766	1.16554	0.4184	0.675655	NA	ABCA11P	chr4	419224	467918	-	2786
31.1712	-4.2844	1.30273	-3.2888	0.00100615	1	ABCA13	chr7	48211055	48687092	+	18515
197.249	-0.893014	0.472573	-1.88969	0.0587998	1	ABCA2	chr9	139901686	139923367	-	11467
562.822	1.04182	0.454955	2.28994	0.0220251	1	ABCA3	chr16	2325882	2390747	-	7771
175.593	0.660196	0.382526	1.72588	0.0843683	1	ABCA5	chr17	67240452	67323385	-	13117
22.3195	1.04378	0.984598	1.0601	0.289097	1	ABCA6	chr17	67074843	67138029	-	14115
1396.41	0.00474125	0.451538	0.0105002	0.991622	1	ABCA7	chr19	1040102	1065571	+	8321
20.4612	-0.742166	0.815485	-0.910092	0.362774	1	ABCA9	chr17	66970629	67057205	-	9098
390.271	-2.24023	0.789564	-2.83731	0.00454961	1	ABCB1	chr7	87133175	87342611	-	5519
712.147	0.240326	0.339828	0.707198	0.479443	1	ABCB10	chr1	229652329	229694442	-	4243
5.83341	-1.48784	1.34712	-1.10446	0.269393	NA	ABCB4	chr7	87031013	87109751	-	7461
2.81458	-0.452428	1.50813	-0.299992	0.764183	NA	ABCB5	chr7	20654830	20816658	+	9225
440.026	0.362928	0.37227	0.974905	0.329607	1	ABCB6	chr2	220074490	220083712	-	5191
426.566	-0.482273	0.35568	-1.35592	0.175125	1	ABCB7	chrX	74273115	74376567	-	2803
170.162	0.856807	0.377415	2.2702	0.0231956	1	ABCB8	chr7	150725510	150744869	+	9321
86.1347	0.309925	0.470627	0.658537	0.510193	1	ABCB9	chr12	123405498	123466196	-	13017
5984.52	-0.415727	0.465488	-0.893099	0.371804	1	ABCC1	chr16	16043434	16236931	+	7541
177.725	0.646865	0.392629	1.64752	0.0994507	1	ABCC10	chr6	43395104	43418168	+	8059
1.56486	-0.00797099	1.8148	-0.00439223	0.996496	NA	ABCC11	chr16	48200821	48281479	-	7211
26.2094	-1.98757	0.807087	-2.46265	0.0137916	1	ABCC2	chr10	101542489	101611949	+	6200
9328.57	0.588747	0.564941	1.04214	0.297347	1	ABCC3	chr17	48712138	48769613	+	9579
24404.4	0.46201	0.28752	1.60688	0.108081	1	ABCC4	chr13	95672083	95953687	-	8037
1365.68	0.479397	0.392408	1.22168	0.221828	1	ABCC5	chr3	183637722	183735803	-	11406
1.30345	-0.323224	2.57638	-0.125457	0.900162	NA	ABCC6P2	chr16	14914649	14918563	-	1083
180.927	-0.349407	0.468075	-0.746476	0.45538	1	ABCD1	chrX	152990323	153010216	+	4222
558.435	0.867586	0.542547	1.5991	0.109799	1	ABCD3	chr1	94883933	94984222	+	7642
370.936	-0.349962	0.311815	-1.12234	0.261718	1	ABCD4	chr14	74752126	74769759	-	8755
1407.49	1.19117	0.689873	1.72665	0.0842309	1	ABCE1	chr4	146019084	146050331	+	6250
1137.35	0.110089	0.324313	0.339454	0.734268	1	ABCF1	chr6	30539153	30564956	+	4499
645.58	0.964807	0.553418	1.74336	0.0812706	1	ABCF2	chr7	150904923	150924316	-	4430
410.015	-0.0873238	0.267507	-0.326435	0.744095	1	ABCF3	chr3	183903811	183911800	+	5194
38.2037	-2.74597	0.99682	-2.75473	0.00587401	1	ABCG1	chr21	43619799	43717354	+	6102
3.34887	-5.21939	1.92684	-2.70878	0.00675316	NA	ABCG2	chr4	89011416	89152474	-	4830
17.4894	-0.0447253	0.58405	-0.0765778	0.938959	1	ABCG4	chr11	119019722	119033360	+	6254
503.736	0.487763	0.515874	0.945508	0.344399	1	ABHD10	chr3	111697857	111712210	+	3015
151.69	0.374701	0.349498	1.07211	0.283669	1	ABHD11	chr7	73150424	73153197	-	2284
448.072	0.0963656	0.335253	0.287442	0.773774	1	ABHD12	chr20	25275379	25371619	-	3411
891.56	0.29432	0.378946	0.776682	0.437347	1	ABHD13	chr13	108870727	108886603	+	5336
63.5851	0.752322	0.516197	1.45743	0.144997	1	ABHD14A	chr3	52005442	52015212	+	2302
1.36587	0.61845	1.90196	0.325164	0.745057	NA	ABHD14A-ACY1	chr3	52009066	52023199	+	2148
779.571	0.530555	0.353866	1.49931	0.133793	1	ABHD14B	chr3	52002526	52017425	-	3155
225.007	0.402593	0.387207	1.03974	0.298463	1	ABHD15	chr17	27887565	27894155	-	3590
517.377	-0.236013	0.424639	-0.555798	0.578349	1	ABHD16A	chr6	31654726	31671221	-	4134
961.397	0.104098	0.408502	0.254829	0.798855	1	ABHD17A	chr19	1876809	1885546	-	6134
1.33712	0.483897	2.22604	0.21738	0.827912	NA	ABHD17AP3	chr1	214778813	214782183	-	1135
1.21398	1.32344	2.05585	0.643744	0.519741	NA	ABHD17AP5	chr22	22469236	22472374	-	898
746.59	-0.368025	0.349278	-1.05367	0.292033	1	ABHD17B	chr9	74477368	74525847	-	2954
18.1626	-0.921895	0.64597	-1.42715	0.153537	1	ABHD17C	chr15	80972025	81047962	+	3620
5240.76	0.113845	0.334896	0.339942	0.7339	1	ABHD2	chr15	89630690	89745591	+	10326
186.074	0.433937	0.439434	0.987491	0.323402	1	ABHD3	chr18	19230858	19284766	-	4355
4510.9	-0.410776	0.360883	-1.13825	0.255016	1	ABHD4	chr14	23067146	23081265	+	3109
545.119	-0.581965	0.357716	-1.62689	0.10376	1	ABHD5	chr3	43731605	43775863	+	3160
62.3136	-0.277451	0.462861	-0.599426	0.548889	1	ABHD6	chr3	58223233	58281420	+	3575
100.254	0.278142	0.346609	0.802465	0.422284	1	ABHD8	chr19	17402940	17421045	-	2203
5814.87	-0.244666	0.422294	-0.579374	0.562337	1	ABI1	chr10	27035522	27150016	-	4222
1844.55	0.539549	0.32762	1.64687	0.099584	1	ABI2	chr2	204192942	204312446	+	23201
1.6891	-0.872944	2.03574	-0.428809	0.668062	NA	ABI3	chr17	47287589	47300587	+	2449
5.5785	-0.213114	1.02721	-0.207468	0.835644	NA	ABI3BP	chr3	100468000	100712359	-	10909
619.21	-0.0562602	0.283612	-0.198371	0.842755	1	ABL1	chr9	133589333	133763062	+	6264
361.469	0.20246	0.388979	0.52049	0.602722	1	ABL2	chr1	179068462	179198819	-	13243
3976.47	-0.650505	0.678727	-0.95842	0.337851	1	ABLIM1	chr10	116190872	116444762	-	9841
1279.5	0.611494	0.669939	0.91276	0.361369	1	ABLIM3	chr5	148521046	148640105	+	7191
72.9095	-0.0233282	0.626761	-0.0372202	0.970309	1	ABO	chr9	136125788	136150617	-	6334
494.093	-0.0888562	0.39711	-0.223757	0.822946	1	ABR	chr17	906758	1132315	-	11669
1367.74	0.406477	0.431207	0.942649	0.34586	1	ABRACL	chr6	139349819	139364439	+	1197
460.825	0.0607028	0.304192	0.199554	0.841829	1	ABT1	chr6	26597180	26600278	+	2252
1002.19	-0.75298	0.662485	-1.1366	0.255706	1	ABTB1	chr3	127391778	127399768	+	6147
36.0828	-3.31671	0.826094	-4.01493	5.94638e-05	0.854495	ABTB2	chr11	34172535	34379555	-	4955
3.66828	-1.51039	1.29294	-1.16818	0.242735	NA	AC000068.5	chr22	19435416	19437628	+	2095
6.60049	-0.759444	1.02332	-0.742137	0.458004	NA	AC000089.3	chr22	19779817	19780617	+	800
4.87316	-0.932602	1.15032	-0.810731	0.41752	NA	AC000120.7	chr7	91829328	91836171	-	1587
47.2228	0.121708	0.524732	0.231942	0.816583	1	AC002055.4	chr22	51195376	51239737	+	4244
1.96582	1.67359	1.71121	0.97802	0.328064	NA	AC002056.3	chr22	51193096	51193862	-	766
1.78666	0.138394	1.53512	0.0901521	0.928166	NA	AC002059.10	chr22	29712733	29713209	-	476
11.1644	-0.97214	0.777883	-1.24973	0.2114	1	AC002075.4	chr7	93299138	93299389	-	251
7.00808	-0.347985	0.919744	-0.37835	0.705171	NA	AC002116.7	chr19	36505410	36536874	+	639
30.242	0.0085495	0.550014	0.0155441	0.987598	1	AC002117.1	chr17	43227767	43238877	-	693
3.86358	-0.0519844	1.16104	-0.0447742	0.964287	NA	AC002128.4	chr19	35723194	35723906	-	712
28.3371	-0.333767	0.506794	-0.658585	0.510163	1	AC002310.12	chr16	30546073	30548465	+	1824
3.6476	-1.73668	1.25923	-1.37916	0.167844	NA	AC002310.7	chr16	30583571	30595181	+	1915
1.82958	0.270802	1.76715	0.153242	0.878207	NA	AC002398.5	chr19	36279778	36288787	-	2480
12.8835	-0.435806	1.18731	-0.367053	0.713579	1	AC002454.1	chr7	92465797	92546501	+	663
4.13846	-1.6408	1.47926	-1.1092	0.267342	NA	AC002456.2	chr7	90219933	90226667	-	612
35.0158	-0.921361	0.493928	-1.86538	0.0621288	1	AC002467.7	chr7	107383262	107385026	-	980
1.11532	0.353963	2.69683	0.131252	0.895576	NA	AC002519.6	chr16	31814268	31819294	+	1455
2.95532	0.63765	1.37881	0.462463	0.643749	NA	AC003002.6	chr19	57901252	57931362	+	1203
2.89244	-2.07801	2.15114	-0.966007	0.33404	NA	AC003075.4	chr7	17319458	17338981	-	1598
3.60891	-2.19971	1.65471	-1.32936	0.183729	NA	AC003092.1	chr7	93652145	93695973	+	1058
30.6076	-0.450796	0.554201	-0.813417	0.415979	1	AC003104.1	chr17	40422535	40424701	-	1494
15.4685	1.56871	1.0768	1.45682	0.145165	1	AC003665.1	chr17	45974696	46018776	-	2526
10.1717	-0.783778	0.798992	-0.980958	0.326614	1	AC004057.1	chr4	114135137	114138326	-	561
57.9863	-0.0421565	0.435316	-0.0968411	0.922853	1	AC004069.2	chr4	106058437	106061776	-	547
1.42076	-0.351268	2.48359	-0.141436	0.887526	NA	AC004074.3	chrX	72442960	72443394	+	434
1.43975	-0.329148	1.84867	-0.178045	0.858687	NA	AC004076.9	chr19	57949338	57988904	-	1022
8.54102	0.132532	0.90128	0.147049	0.883093	1	AC004158.2	chr16	72459384	72698908	-	3529
7.14118	-0.708279	0.867169	-0.816772	0.414059	1	AC004257.3	chr19	15346330	15346819	-	489
374.558	-0.773261	0.318102	-2.43086	0.0150631	1	AC004381.6	chr16	20817751	20860987	+	4090
1.05872	-0.553956	2.6987	-0.205268	0.837363	NA	AC004383.3	chrX	133656732	133657020	+	288
36.5598	-0.278342	0.797509	-0.349014	0.727079	1	AC004453.8	chr7	44507441	44507939	+	498
8.88649	0.0248723	0.964774	0.0257805	0.979432	1	AC004463.6	chr22	19158908	19160352	+	1444
18.288	-0.151254	0.718289	-0.210575	0.833219	1	AC004466.1	chr12	48178706	48179787	+	1081
2.87891	0.0441435	1.27177	0.0347102	0.972311	NA	AC004540.4	chr7	26411764	26416321	-	879
2.81692	0.359523	1.48605	0.241932	0.808833	NA	AC004540.5	chr7	26438213	26538594	+	4141
34.6397	0.728651	1.00731	0.723365	0.469455	1	AC004791.2	chr19	15962803	15975714	-	510
14.6017	0.10351	0.725526	0.142668	0.886552	1	AC004797.1	chr17	47500970	47502298	-	1328
306.368	0.125858	0.528755	0.238027	0.81186	1	AC004840.9	chr7	2477398	2487485	+	2065
52.3765	-0.265636	0.525789	-0.505215	0.613408	1	AC004893.11	chr7	98610788	98645863	+	4186
1.23598	3.72605	3.04143	1.2251	0.220537	NA	AC004899.3	chr7	48886022	48892494	-	1710
4.33046	0.421174	1.2606	0.334106	0.738299	NA	AC004951.6	chr7	44043645	44047465	-	1863
4.45857	1.28037	1.10167	1.16221	0.245149	NA	AC004967.7	chr7	97598317	97601566	-	441
30.9487	-0.107027	0.5116	-0.2092	0.834292	1	AC004980.7	chr7	76178677	76257299	+	3105
3.82422	0.21501	1.40576	0.15295	0.878438	NA	AC004985.12	chr7	44001189	44012924	-	1163
6.23257	-0.486785	1.01395	-0.480087	0.631166	NA	AC004987.9	chr7	39872813	39874544	+	1731
2.14922	-1.15541	1.6982	-0.68037	0.49627	NA	AC004988.1	chr7	40577726	40586527	-	1769
34.397	0.269612	0.548029	0.491967	0.622742	1	AC005003.1	chr22	31742875	31744670	+	1795
5.12912	0.284139	0.963909	0.294778	0.768164	NA	AC005037.3	chr2	201827986	201873825	+	970
4.16974	0.205442	1.06845	0.19228	0.847523	NA	AC005062.2	chr7	19958604	20180076	-	2548
9.4331	0.811086	0.833047	0.973638	0.330236	1	AC005076.5	chr7	86780739	86781736	-	885
11.3584	1.16884	0.809954	1.44309	0.148994	1	AC005083.1	chr7	20257200	20261323	+	896
951.461	-0.247338	0.369277	-0.669789	0.502992	1	AC005154.6	chr7	30555925	30634425	-	21357
38.2481	-0.146654	0.464791	-0.315526	0.752362	1	AC005154.7	chr7	30562759	30564151	-	1392
4.18014	1.04853	1.39291	0.752761	0.451593	NA	AC005224.2	chr17	14113805	14121239	+	1534
3.3385	1.22517	1.38238	0.886275	0.375469	NA	AC005255.3	chr19	14903121	14903589	+	468
1.056	1.35297	2.71962	0.497486	0.618846	NA	AC005280.1	chr14	73957644	73960105	+	2458
10.4179	-0.760161	0.716319	-1.0612	0.288597	1	AC005306.3	chr19	1989400	1990369	+	933
20.915	-0.230712	0.703236	-0.328071	0.742858	1	AC005307.3	chr19	28926295	29218684	-	3982
17.6427	0.78355	0.655829	1.19475	0.232186	1	AC005329.7	chr19	1392169	1396466	-	3568
10.2422	-0.33543	0.73958	-0.453541	0.650159	1	AC005519.4	chr14	74755830	74761128	-	1365
3.10174	-3.02892	1.90796	-1.58752	0.112395	NA	AC005534.8	chr7	156446879	156450387	-	740
2.75086	-0.610697	1.92232	-0.317688	0.750722	NA	AC005540.3	chr2	191745523	191746785	-	917
20.5622	-0.586149	0.677211	-0.865534	0.386746	1	AC005562.1	chr17	28903482	28999807	+	6025
1.28596	0.0400652	2.17527	0.0184184	0.985305	NA	AC005594.3	chr19	4679294	4685960	+	3068
1.75655	0.245841	1.7083	0.14391	0.885572	NA	AC005614.3	chr19	40596661	40600313	+	3652
13.9885	-0.548185	0.806433	-0.679766	0.496653	1	AC005618.1	chr5	140699661	140700339	-	557
44.8756	0.21383	0.454094	0.470893	0.637717	1	AC005682.5	chr7	22893797	22901021	+	2445
2.81434	-0.868529	1.39716	-0.62164	0.534179	NA	AC005740.6	chr5	141331984	141332940	+	956
1.36181	0.60703	2.22233	0.27315	0.784738	NA	AC005785.2	chr19	15489887	15492005	+	1909
8.97886	-0.563366	0.977401	-0.576392	0.56435	1	AC005786.7	chr19	3544197	3557567	+	563
13.5355	0.604206	0.75595	0.799267	0.424136	1	AC005795.1	chr19	42012068	42012814	+	746
8.74881	-0.320611	1.1449	-0.280034	0.779451	1	AC005822.1	chr17	16520162	16521195	-	1033
7.13753	0.973074	1.07631	0.904082	0.365952	1	AC005884.1	chr17	59147232	59147702	+	470
2.71088	-0.223677	1.40066	-0.159694	0.873122	NA	AC005943.4	chr19	1581789	1582322	-	533
21.5829	0.778773	0.714625	1.08976	0.275817	1	AC005943.5	chr19	1573595	1575474	-	1879
1.2603	0.475262	2.2372	0.212436	0.831767	NA	AC006026.10	chr7	23624681	23625974	-	1293
1.63328	-0.627775	2.17315	-0.288878	0.772675	NA	AC006026.9	chr7	23602078	23603880	-	1802
15.2032	-1.29115	0.912203	-1.41542	0.156946	1	AC006042.8	chr7	8019943	8021859	+	1466
1.73059	0.583124	1.99855	0.291774	0.770459	NA	AC006111.1	chr16	3725411	3727060	+	1647
5.33152	-0.379186	1.13924	-0.33284	0.739255	NA	AC006116.17	chr19	56826072	56852656	+	2533
1.05559	0.231393	2.71892	0.085105	0.932178	NA	AC006116.20	chr19	56784138	56821819	+	2200
65.0555	0.544245	0.494391	1.10084	0.270967	1	AC006116.22	chr19	56831159	56833679	-	2169
2.18358	-0.847111	1.61592	-0.524228	0.60012	NA	AC006116.27	chr19	56888406	56889161	-	755
160.691	-0.524306	0.395386	-1.32606	0.184819	1	AC006126.4	chr19	45741890	45748628	-	458
28.7862	1.07847	0.746897	1.44394	0.148756	1	AC006129.1	chr19	42037566	42038534	+	968
135.293	0.458211	0.616882	0.742785	0.457612	1	AC006129.2	chr19	42051554	42061832	+	1432
121.296	0.332041	0.442506	0.750365	0.453035	1	AC006129.4	chr19	42041545	42043266	+	1721
54.576	1.04846	0.523996	2.0009	0.0454034	1	AC006132.1	chr19	46144752	46146098	+	1233
3.35494	0.267706	1.17863	0.227133	0.82032	NA	AC006160.5	chr4	17589090	17616194	-	747
2.9787	-0.687992	1.27269	-0.540579	0.588797	NA	AC006277.2	chr19	2915144	2926805	-	773
6.3069	-0.326379	0.884686	-0.368921	0.712187	NA	AC006486.1	chr19	42746927	42749125	+	2198
4.53129	1.48125	1.82977	0.809527	0.418212	NA	AC006499.7	chr4	10168783	10169389	-	606
77.2842	-0.30622	0.51549	-0.594038	0.552487	1	AC006538.1	chr19	2727741	2729325	-	1584
7.93837	1.13491	0.832932	1.36255	0.173023	1	AC006547.14	chr22	20135950	20138399	-	1418
2.17086	-1.24633	1.61503	-0.771707	0.440288	NA	AC006942.4	chr19	50312190	50312995	+	518
2.37551	-1.95602	1.46395	-1.33613	0.181508	NA	AC006946.16	chr22	17548711	17551565	+	2854
325.981	-1.29024	0.549584	-2.34767	0.0188912	1	AC006978.6	chr7	30410987	30412357	+	1370
1.18266	0.285375	2.00322	0.142458	0.886718	NA	AC007014.1	chr16	11120881	11121620	+	739
11.4015	-1.62699	1.05501	-1.54216	0.123034	1	AC007036.4	chr7	30180486	30181033	+	435
23.4336	0.453284	0.530419	0.854577	0.392785	1	AC007038.7	chr2	210895457	210929080	+	2195
0.996274	1.25941	3.31147	0.380319	0.703708	NA	AC007040.7	chr2	71168947	71175740	-	1136
2.42586	-0.562317	1.67671	-0.335369	0.737347	NA	AC007041.2	chr2	20439653	20440807	-	1154
2.84891	-1.08162	1.60157	-0.675351	0.499453	NA	AC007092.1	chr2	58654934	59290901	+	5517
5.70493	-1.72962	1.29818	-1.33234	0.182747	NA	AC007161.5	chr7	7778165	7782204	-	1482
7.61876	0.207461	0.8681	0.238983	0.811119	1	AC007228.11	chr19	57056935	57078780	-	2043
6.17544	0.895801	0.972863	0.920789	0.357161	NA	AC007228.9	chr19	57183942	57185269	-	1327
7.63454	-0.839205	0.8574	-0.978779	0.327689	1	AC007238.1	chr2	58687427	58689167	-	1740
10.3634	0.0367255	0.802463	0.0457659	0.963497	1	AC007246.3	chr2	39663778	39892483	+	6723
1.09511	1.29595	2.76649	0.468448	0.639464	NA	AC007249.3	chr2	10592445	10595678	+	490
5.94981	0.27266	1.11353	0.24486	0.806565	NA	AC007256.5	chr2	202275267	202278031	-	2764
10.4052	-0.635667	0.840638	-0.756171	0.449546	1	AC007276.5	chr7	29689843	29782210	+	4242
1.38185	-3.95389	2.95987	-1.33583	0.181603	NA	AC007278.3	chr2	103055173	103056935	+	1324
4.03551	-0.436664	1.21324	-0.359915	0.718911	NA	AC007292.3	chr19	4356634	4358445	-	1811
2.04223	1.00259	1.68032	0.596666	0.55073	NA	AC007292.6	chr19	4363786	4364637	+	744
10.5005	0.0688758	0.80606	0.0854475	0.931906	1	AC007318.5	chr2	65432137	65433396	+	1259
4.31538	-1.60932	1.33746	-1.20327	0.228873	NA	AC007362.1	chr2	206642540	206644433	+	1883
3.83055	-0.739233	1.21041	-0.610729	0.541379	NA	AC007365.3	chr2	64871746	64873832	+	625
2.13977	-2.30291	1.96646	-1.17109	0.241562	NA	AC007381.3	chr2	60577730	60580151	-	2003
57.2205	-0.836592	0.488521	-1.7125	0.0868043	1	AC007383.3	chr2	206949329	206951288	+	1031
1.46295	-1.70625	1.99553	-0.855038	0.39253	NA	AC007386.3	chr2	65187187	65187768	-	581
1.99475	-0.279778	1.73686	-0.161082	0.872029	NA	AC007387.2	chr2	74981797	74981946	-	149
742.857	0.566114	0.492352	1.14981	0.25022	1	AC007390.5	chr2	37423631	37443336	+	4688
1.46393	-0.360895	1.90362	-0.189583	0.849636	NA	AC007392.3	chr2	66801162	66957289	+	1595
9.19891	-2.05116	1.12908	-1.81667	0.0692676	1	AC007405.8	chr2	171672803	171674547	-	829
66.0747	-0.539669	0.616579	-0.875263	0.381431	1	AC007551.3	chr7	35791466	35840226	-	4044
15.5032	-1.24373	0.716194	-1.73659	0.0824601	1	AC007566.10	chr7	92086878	92120924	+	695
1.86349	1.50036	1.7214	0.871594	0.38343	NA	AC007620.3	chr3	179114749	179116979	+	1939
8.34007	-0.628202	0.903808	-0.695061	0.487017	1	AC007690.1	chr3	186650337	186652182	+	1843
6.77812	-0.167348	1.10164	-0.151908	0.87926	NA	AC007879.7	chr2	208104374	208110611	+	1201
14.1535	0.0599015	0.983357	0.0609153	0.951427	1	AC007969.5	chr2	172373749	172374232	-	483
3.65034	-0.853926	1.27478	-0.669861	0.502946	NA	AC008074.3	chr2	64622354	64680932	-	719
2.20836	2.26984	1.95896	1.1587	0.24658	NA	AC008155.1	chr7	138088940	138089268	-	328
2.7311	0.459923	1.48641	0.309418	0.757003	NA	AC008427.2	chr5	149311577	149312231	-	654
71.2745	-5.18212e-05	0.437836	-0.000118358	0.999906	1	AC008443.1	chr5	180682720	180684578	+	1858
2.10045	1.38504	1.88708	0.733959	0.462974	NA	AC008746.12	chr19	54949847	54950362	-	515
5.26454	0.00685022	1.70217	0.0040244	0.996789	NA	AC008964.1	chr5	39105358	39107350	+	1992
3.50739	0.572629	1.38982	0.412016	0.680328	NA	AC008982.2	chr19	39335369	39336139	-	491
11.1474	0.916413	0.911115	1.00581	0.314505	1	AC009005.2	chr19	567212	572215	-	847
11.2535	0.20012	0.807134	0.24794	0.804181	1	AC009093.1	chr16	29259550	29261449	+	1896
12.6199	0.100305	0.740122	0.135525	0.892196	1	AC009120.3	chr16	74346507	74347288	-	471
18.8287	0.151876	0.611952	0.248182	0.803993	1	AC009120.6	chr16	74339100	74369244	-	1352
10.392	0.537539	1.23736	0.434425	0.66398	1	AC009133.14	chr16	29819966	29823306	-	2721
3.16081	-0.0226289	2.25092	-0.0100532	0.991979	NA	AC009237.8	chr2	96191093	96198153	+	4975
23.5474	-0.0490829	0.789931	-0.0621356	0.950455	1	AC009245.3	chr7	137406731	137407592	+	861
32.9212	0.138157	0.704171	0.196199	0.844455	1	AC009299.3	chr2	162101250	162105561	+	2374
1.64847	3.05304	2.37813	1.2838	0.199213	NA	AC009362.2	chr7	130927349	130927754	+	405
62.3076	1.01676	0.515929	1.97073	0.0487547	1	AC009403.2	chr7	155403925	155437899	-	1678
15.677	-0.0812141	0.649394	-0.125061	0.900475	1	AC009404.2	chr2	118591513	118599234	+	4053
2.73422	-0.92045	1.40496	-0.655143	0.512375	NA	AC009413.2	chr2	42077343	42077741	-	398
1.17794	-0.437763	2.67434	-0.16369	0.869975	NA	AC009473.1	chr7	7989484	7990340	-	690
1.69833	-3.13315	2.44387	-1.28205	0.199826	NA	AC009495.2	chr2	166651361	166666520	+	776
104.861	-0.209321	0.397756	-0.526253	0.598712	1	AC009506.1	chr2	160471807	160473593	+	1492
6.2497	-3.16763	1.4014	-2.26034	0.0238002	NA	AC009542.2	chr7	134883153	134887108	+	2160
176.588	-0.183763	0.501669	-0.366303	0.714139	1	AC009948.5	chr2	179278666	179304970	+	3992
1.34743	-0.815247	1.74699	-0.466658	0.640745	NA	AC009948.7	chr2	179319443	179320155	+	712
5.13231	-1.19498	1.02864	-1.1617	0.245356	NA	AC009951.1	chr2	145218679	145221645	-	2964
8.05339	0.726586	0.867894	0.837184	0.402489	1	AC009961.3	chr2	160527219	160568946	-	2719
38.6798	-0.0424519	0.562162	-0.0755155	0.939805	1	AC010084.1	chrY	3904538	3968361	+	557
1.53822	-2.99153	2.54727	-1.1744	0.240233	NA	AC010226.4	chr5	114937754	114956356	+	1214
1.15637	-1.42321	3.20324	-0.444304	0.656823	NA	AC010327.2	chr19	55738587	55741647	+	3060
1.25203	-0.0132021	2.56978	-0.00513745	0.995901	NA	AC010336.1	chr19	7963689	7968427	-	4738
2.44877	0.707667	1.87179	0.378069	0.70538	NA	AC010441.1	chr5	150157867	150176297	+	1972
21.9349	-0.417623	0.787524	-0.530299	0.595905	1	AC010468.1	chr5	110527924	110528740	-	816
1.38828	0.33868	1.85322	0.182752	0.854992	NA	AC010492.2	chr19	54732911	54734088	+	899
2.36162	0.998582	1.75641	0.568535	0.569672	NA	AC010504.2	chr19	34839261	34850317	-	582
1.27804	3.76932	2.90856	1.29594	0.194997	NA	AC010524.2	chr19	49871962	49891338	-	3260
1.66658	-0.576036	1.87418	-0.307353	0.758574	NA	AC010525.7	chr19	56207681	56208795	+	1114
3.95105	-0.415733	1.59597	-0.260489	0.794486	NA	AC010536.1	chr16	87727144	87729753	-	2609
1.72344	-0.138589	2.0617	-0.0672207	0.946406	NA	AC010547.9	chr16	71481503	71523214	-	3665
28.1452	-1.03452	0.689728	-1.4999	0.133641	1	AC010642.1	chr19	58790332	58826563	+	4220
21.8923	-0.411396	0.875084	-0.470121	0.638268	1	AC010731.6	chr2	207551241	207552086	-	845
2.45886	0.100725	1.55521	0.0647665	0.94836	NA	AC010733.5	chr2	61165339	61165739	-	400
2.96777	2.4501	1.79311	1.3664	0.171814	NA	AC010745.4	chr2	16497592	16500834	-	738
5.88612	-0.660464	0.949848	-0.695336	0.486845	NA	AC010883.5	chr2	43456712	43460533	+	395
2.09747	1.76569	1.63184	1.08203	0.279241	NA	AC010894.3	chr2	175352117	175353114	+	789
1.45263	-0.840056	2.11691	-0.396831	0.691492	NA	AC010900.2	chr2	203789332	203790627	+	1295
6.67508	-0.611769	1.00329	-0.60976	0.542021	NA	AC010980.2	chr2	223182994	223217708	+	2562
4.71855	-0.388162	1.10242	-0.352099	0.724764	NA	AC011747.3	chr2	8683722	8715631	-	1033
73.4185	0.157527	0.442176	0.356253	0.721651	1	AC011747.4	chr2	8699963	8723922	-	8950
9.67651	-1.47791	1.14123	-1.29502	0.195315	1	AC011747.7	chr2	8806766	8821993	-	2049
21.208	1.26625	0.603521	2.09811	0.0358956	1	AC012146.7	chr17	5014763	5017674	+	851
48.3333	0.327491	0.493839	0.663153	0.507233	1	AC012307.3	chr2	96874154	96908359	+	2282
2.78472	0.05877	1.33807	0.0439214	0.964967	NA	AC012314.8	chr19	54622891	54628722	-	4154
6.56895	0.68782	1.04223	0.659952	0.509284	NA	AC012318.3	chr19	14599758	14600691	+	933
4.97043	0.0453729	1.05303	0.0430878	0.965632	NA	AC012354.8	chr2	45223552	45224012	+	460
2.61116	-1.1538	1.40271	-0.822551	0.410763	NA	AC012358.4	chr2	55451416	55453044	+	1432
2.36147	0.731414	1.90184	0.384583	0.700546	NA	AC012358.7	chr2	55441523	55443262	-	914
4.02986	1.44919	1.40209	1.0336	0.301325	NA	AC012358.8	chr2	55535628	55573185	+	3020
2.69189	-0.519092	1.32213	-0.392617	0.694602	NA	AC012487.2	chr2	109123971	109150652	-	796
3.13628	-1.99867	1.51941	-1.31543	0.188365	NA	AC012499.1	chr2	178563157	178588017	+	737
6.07834	1.50094	1.22187	1.22839	0.2193	NA	AC013271.3	chr2	110690738	110742667	+	4427
1718.91	-1.26042	0.545361	-2.31116	0.020824	1	AC013394.2	chr15	93425937	93441975	+	4432
9.85879	-0.131197	0.886644	-0.147971	0.882366	1	AC013460.1	chr2	7561392	7590385	+	3229
2.11908	-1.23104	2.31127	-0.532626	0.594293	NA	AC015849.14	chr17	34188097	34188570	-	473
24.9272	1.66934	1.13499	1.4708	0.141346	1	AC015849.16	chr17	34220711	34238027	-	5746
89.5831	-0.635961	0.559604	-1.13645	0.255769	1	AC015969.3	chr2	68588346	68592716	-	1414
1.5918	-1.87601	2.16439	-0.866764	0.386071	NA	AC015971.2	chr2	86789193	86845889	+	2851
8.08293	0.320829	1.16399	0.275628	0.782833	1	AC015987.2	chr7	135611542	135613214	+	1672
2.06781	-3.44564	2.32805	-1.48005	0.138859	NA	AC016586.1	chr19	4041127	4043154	-	2027
19.2565	0.472578	0.628804	0.75155	0.452321	1	AC016629.8	chr19	59070496	59086164	+	2961
113.588	0.0863041	0.667733	0.12925	0.89716	1	AC016683.6	chr2	113969099	114034158	+	15682
1.48712	-1.73224	2.19939	-0.787602	0.43093	NA	AC016691.2	chr2	120750775	120751187	-	412
3.30734	0.383856	1.87885	0.204304	0.838116	NA	AC016708.2	chr2	215711852	215712169	+	317
3.41683	1.69523	1.38204	1.22662	0.219967	NA	AC016722.2	chr2	47043836	47086146	+	2825
11.1516	0.357943	0.801215	0.44675	0.655055	1	AC016725.4	chr2	135493034	135676280	-	1192
7.18076	0.331478	0.939565	0.352799	0.724239	1	AC016734.2	chr2	63849309	63849965	-	656
20.2241	0.205255	0.926509	0.221536	0.824675	1	AC016739.2	chr2	177065636	177065980	-	344
120.553	0.813944	0.446251	1.82396	0.0681578	1	AC016747.3	chr2	61368732	61372104	-	3101
17.7185	1.58299	0.759218	2.08503	0.0370663	1	AC016757.3	chr2	239133193	239140318	-	2901
88.0855	-0.954081	0.497314	-1.91847	0.0550517	1	AC016773.1	chr4	1741078	1743830	+	2749
3.13793	-1.8239	1.4514	-1.25665	0.20888	NA	AC016907.3	chr2	30273932	30366670	-	4212
15.6029	-3.64805	1.20393	-3.03011	0.00244462	1	AC017002.1	chr2	112248850	112268567	+	755
1.70279	-0.836448	1.8224	-0.458982	0.646247	NA	AC017002.2	chr2	112249520	112252388	-	879
10.789	-0.304533	1.01123	-0.30115	0.7633	1	AC017074.2	chr2	114435279	114461655	-	558
7.32057	-3.46523	1.84069	-1.88257	0.0597585	1	AC017076.5	chr2	6968645	6980595	-	969
14.319	-0.413672	0.710724	-0.582043	0.560538	1	AC017099.3	chr2	98280680	98319527	+	5571
1.80091	-0.876315	2.11808	-0.413731	0.679071	NA	AC018470.4	chr2	175190755	175195371	+	3432
109.58	-0.0338628	0.360046	-0.0940513	0.925068	1	AC018737.1	chr2	122407226	122485784	+	2273
3.05778	1.94693	1.42537	1.36591	0.171966	NA	AC018755.1	chr19	52095036	52097630	-	1696
6.88112	0.963971	0.914825	1.05372	0.292011	NA	AC018755.16	chr19	52097814	52109403	+	1467
2.5047	0.12536	1.31189	0.0955571	0.923872	NA	AC018755.17	chr19	52102542	52103723	+	1181
19.1201	0.263333	0.662059	0.397748	0.690816	1	AC018766.4	chr19	50363139	50363771	-	546
51.8677	-0.323062	0.52247	-0.618337	0.536353	1	AC018766.5	chr19	50360227	50362546	-	1020
3.90367	1.45652	1.67823	0.867889	0.385455	NA	AC018804.7	chr2	130986949	130989679	+	2730
1.14478	-0.56866	2.24214	-0.253624	0.799786	NA	AC019178.2	chr2	190795003	190795736	-	438
11.2319	-0.384373	0.936758	-0.410323	0.681569	1	AC019221.4	chr2	234263220	234301045	+	619
665.593	-0.220912	0.428156	-0.515961	0.605881	1	AC020571.3	chr2	197124748	197128928	+	1604
19.3288	-0.216489	0.698041	-0.310138	0.756456	1	AC020907.2	chr19	35628549	35630484	-	1932
15.9521	-0.289658	0.758486	-0.38189	0.702543	1	AC020910.2	chr19	35166998	35168486	-	1485
1.55018	2.92637	2.15078	1.36061	0.173636	NA	AC021016.6	chr2	219231388	219232558	-	772
1.46224	2.86657	2.44968	1.17018	0.241928	NA	AC021016.7	chr2	219218798	219219295	+	497
1.49023	-1.19319	2.15968	-0.552483	0.580617	NA	AC021016.8	chr2	219191612	219222689	-	531
2.76321	-2.15253	1.59238	-1.35177	0.176449	NA	AC021188.4	chr2	96973001	96987469	-	738
1.68437	-1.44977	2.06841	-0.700911	0.483358	NA	AC021860.1	chr4	38628029	38666430	-	1892
22.0614	-0.299118	0.739933	-0.40425	0.686029	1	AC022007.5	chr3	10048102	10052893	-	2528
4.52047	-0.1035	1.07906	-0.0959169	0.923587	NA	AC022182.2	chr8	61850264	61852430	-	2166
5.0536	1.23639	1.35703	0.911101	0.362242	NA	AC022182.3	chr8	61878361	61880334	-	857
3.36948	0.0889697	1.36753	0.0650587	0.948127	NA	AC022210.2	chr2	85142910	85143789	+	876
13.2337	-0.550536	1.15998	-0.474609	0.635066	1	AC022431.1	chr5	55800462	55800899	-	437
12.5032	-4.53454	1.64922	-2.7495	0.00596855	1	AC022532.1	chr10	72194585	72196314	+	1729
1.0674	1.10837	2.36803	0.468057	0.639744	NA	AC022819.3	chr15	99697436	99701345	-	3909
123.918	-0.162002	0.400568	-0.404431	0.685896	1	AC024560.3	chr3	197305084	197354777	-	3487
1.44527	3.9473	2.29163	1.72249	0.0849813	NA	AC024704.2	chr2	114586967	114588696	-	414
2.1754	-0.137498	1.52206	-0.0903366	0.92802	NA	AC024940.1	chr12	31477250	31478879	+	1629
49.8386	-0.200513	0.467601	-0.428813	0.66806	1	AC025171.1	chr5	43041677	43045492	+	2770
30.345	-0.520503	0.574149	-0.906563	0.364638	1	AC025335.1	chr17	7816642	7819271	-	2527
1.37388	-0.498918	3.10335	-0.160768	0.872276	NA	AC025750.5	chr2	42696957	42697406	+	449
4.14799	0.497717	1.29236	0.385122	0.700147	NA	AC026150.8	chr15	30832296	30838172	+	698
5.29003	1.29962	1.25378	1.03656	0.299942	NA	AC026202.3	chr3	5198590	5229014	-	668
4.32941	-0.215198	1.1146	-0.193072	0.846902	NA	AC026271.5	chr17	18553508	18554855	+	1347
28.91	-0.865493	0.65907	-1.3132	0.189114	1	AC026310.1	chr12	25055243	25057615	+	2372
245.888	-0.123251	0.323771	-0.380674	0.703445	1	AC026806.2	chr19	38822274	38822716	+	442
2.86227	-0.254915	1.4182	-0.179745	0.857353	NA	AC027307.3	chr19	1440838	1441937	+	1099
1.33061	0.822544	2.59476	0.317001	0.751243	NA	AC027601.1	chr17	79202507	79207783	+	4502
2.19048	0.17386	1.62881	0.106741	0.914995	NA	AC027612.1	chr2	91935966	91937021	-	1055
29.1413	0.431936	0.63649	0.678622	0.497377	1	AC027612.6	chr2	91805186	91847998	-	3061
168.51	-0.00994639	0.451694	-0.0220202	0.982432	1	AC027763.2	chr17	6779954	6915668	-	3208
84.8274	-0.716144	0.426029	-1.68097	0.0927681	1	AC034193.5	chr3	10028577	10048674	+	3706
2.03155	-0.535264	1.46078	-0.366424	0.714049	NA	AC034220.3	chr5	131646978	131705608	-	2846
2.87279	-0.231247	1.30135	-0.177698	0.85896	NA	AC034243.1	chr5	138080123	138088998	-	585
3.58267	0.638641	1.25581	0.508549	0.611068	NA	AC046143.3	chr3	194353652	194366130	+	970
2.18597	0.99154	2.34528	0.422781	0.672455	NA	AC051649.16	chr11	1923877	1929145	+	312
2.0349	1.12176	1.64476	0.682016	0.495229	NA	AC055811.5	chr17	17145324	17146200	+	876
3.98613	0.200272	1.16262	0.172259	0.863234	NA	AC062017.1	chr2	240323130	240324058	+	610
64.8524	-0.730118	0.443438	-1.64649	0.0996621	1	AC062029.1	chr2	88927057	88931339	+	4282
1.81827	1.04576	1.96204	0.532998	0.594035	NA	AC064850.4	chr2	136268116	136269513	-	1397
1.18634	-2.52566	2.23234	-1.13139	0.25789	NA	AC067945.3	chr2	191857365	191858293	-	616
2.59229	-0.295229	1.89909	-0.155458	0.87646	NA	AC068039.4	chr2	172629992	172632354	+	2100
1.76089	-0.816307	1.58064	-0.516439	0.605548	NA	AC068134.10	chr2	233207826	233208613	+	787
3.24144	0.281494	1.69284	0.166285	0.867933	NA	AC068137.13	chr2	131051395	131051978	+	583
8.58116	1.84426	0.829801	2.22253	0.0262475	1	AC068282.3	chr2	128146706	128158156	+	2688
4.39196	0.209144	1.44996	0.144241	0.88531	NA	AC068491.3	chr2	112141329	112142569	+	1240
4.30466	-0.688945	1.38413	-0.497748	0.618662	NA	AC068522.4	chr8	59500979	59501323	-	344
1.23625	1.1304	2.23029	0.50684	0.612267	NA	AC068533.7	chr7	65552756	65617228	+	866
2.40739	0.504422	1.44289	0.34959	0.726646	NA	AC068657.2	chr5	159450747	159451052	-	305
3.47649	1.22421	1.75048	0.699357	0.484329	NA	AC068831.10	chr15	91565849	91579841	+	3423
1.51695	1.68812	1.91617	0.880984	0.378327	NA	AC068831.15	chr15	91463448	91464416	-	793
1.51877	-1.97174	1.91581	-1.02919	0.303388	NA	AC068831.6	chr15	91495469	91498455	-	1856
1.71163	-0.672341	1.7927	-0.375044	0.707628	NA	AC069213.1	chr3	195341818	195347104	+	1678
3.81287	-0.433129	2.24259	-0.193138	0.846851	NA	AC069277.2	chr3	6532166	6777816	+	3011
9.45019	-0.0955561	0.744717	-0.128312	0.897902	1	AC069278.4	chr19	44978645	44979403	-	758
1.37634	1.63002	2.57377	0.633321	0.526524	NA	AC072062.1	chr2	215674953	215827998	+	2103
1.27308	0.606481	2.60347	0.232952	0.815799	NA	AC073043.1	chr2	200732119	200775882	-	5936
12.4902	-0.707373	0.846507	-0.835638	0.403359	1	AC073046.25	chr2	74212259	74213470	+	388
3.04852	-2.46049	1.46306	-1.68174	0.0926197	NA	AC073052.1	chr2	225364104	225364817	-	713
6.838	-0.445875	0.993686	-0.448709	0.653642	NA	AC073063.10	chr7	99040513	99041119	-	606
5.01576	0.171605	1.12609	0.15239	0.878879	NA	AC073130.1	chr7	115915660	115926788	-	2555
5.57592	1.25404	1.07225	1.16955	0.242184	NA	AC073130.3	chr7	115877983	115967950	-	914
1.76274	3.08118	2.07209	1.48699	0.137017	NA	AC073283.4	chr2	47419544	47572213	-	3543
2.21509	-0.971276	1.59756	-0.607975	0.543204	NA	AC073331.2	chr7	144737092	144738034	-	942
1.73179	1.50819	2.4643	0.612015	0.540528	NA	AC073343.1	chr7	6713376	6715991	+	1442
2.12081	0.739638	1.68587	0.438727	0.66086	NA	AC073343.13	chr7	6703605	6748532	+	1369
1.36241	-2.80779	2.18328	-1.28604	0.198428	NA	AC073410.1	chr2	203385124	203385712	+	588
2.41686	0.357831	1.40543	0.254606	0.799028	NA	AC073465.3	chr2	174350593	174351090	-	497
4.702	0.661259	1.25463	0.527055	0.598156	NA	AC073869.1	chr2	132118066	132121731	-	3665
55.4701	0.411819	0.643288	0.640179	0.522056	1	AC074117.10	chr2	27579113	27590489	+	3408
13.2113	-1.21179	0.813024	-1.49047	0.136101	1	AC074138.3	chr19	37176342	37178351	-	1135
6.49575	0.975462	0.911066	1.07068	0.284313	NA	AC074212.5	chr19	46268043	46273064	+	2598
82.0322	1.47457	0.670255	2.20002	0.0278056	1	AC074286.1	chr2	178148236	178257419	-	6493
5.6181	-0.767009	1.00423	-0.763781	0.444998	NA	AC074289.1	chr2	64370373	64479993	+	2441
20.4218	0.0585246	0.897803	0.0651865	0.948026	1	AC078842.3	chr7	137029676	137039229	-	549
42.7468	-3.11697	0.85607	-3.64103	0.000271554	1	AC078883.3	chr2	173328990	173330750	-	1074
8.21338	1.01897	1.13175	0.900342	0.367938	1	AC078899.1	chr19	20368529	20370227	+	1183
10.3756	-0.665636	0.772094	-0.862119	0.388622	1	AC079210.1	chr17	66539369	66542970	+	3601
13.5988	-0.140778	0.970915	-0.144995	0.884715	1	AC079250.1	chr2	47917855	47918385	-	530
1.89533	-2.3184	2.36253	-0.981322	0.326434	NA	AC079305.10	chr2	178129087	178130243	+	497
1.45806	-1.1101	1.84483	-0.601733	0.547352	NA	AC079354.2	chr2	203104292	203104435	+	143
7.02046	-0.444199	0.863907	-0.514175	0.60713	NA	AC079807.2	chr2	48132817	48134949	+	852
4.24516	1.68546	1.12756	1.49478	0.134972	NA	AC079807.4	chr2	48168835	48468122	-	2865
12.8104	-0.970889	1.04885	-0.925667	0.354619	1	AC079922.2	chr2	113379386	113379744	-	358
23.0822	0.855576	0.668577	1.2797	0.200652	1	AC079922.3	chr2	113399409	113403267	-	2017
1.31704	-3.8689	2.51362	-1.53917	0.123762	NA	AC080125.1	chr2	186411862	186412545	-	683
36.7883	0.274327	0.456905	0.600403	0.548238	1	AC083799.1	chr3	129565893	129566800	-	904
91.0493	-0.568077	0.373947	-1.51914	0.128728	1	AC083843.1	chr8	135804263	135810515	-	6252
5.66796	0.26897	1.07443	0.250336	0.802327	NA	AC083873.4	chr7	132854174	132855272	-	1098
29.499	1.45325	0.588827	2.46804	0.0135856	1	AC083899.3	chr2	87352513	87423770	+	3788
1301.58	-1.41016	0.579447	-2.43364	0.0149481	1	AC084018.1	chr12	122233173	122241812	-	4760
24.3777	-0.375399	0.678185	-0.553535	0.579897	1	AC084125.4	chr8	145660602	145665354	+	889
46.9003	1.60484	0.592021	2.71077	0.00671263	1	AC084219.4	chr19	44609616	44617298	-	3485
2.08676	0.397346	1.7605	0.225701	0.821434	NA	AC087294.2	chr17	21117644	21133348	+	1515
1.69127	-0.460452	2.0591	-0.223618	0.823054	NA	AC087380.14	chr11	5539671	5546185	-	1471
3.02572	-0.0728811	1.91488	-0.0380605	0.969639	NA	AC090186.1	chr8	52730143	52730969	+	826
1.34865	-1.70675	2.50313	-0.681845	0.495337	NA	AC090286.2	chr17	18811592	18812178	+	586
4.41995	-0.798684	1.11416	-0.716847	0.473468	NA	AC090587.2	chr11	3837982	3843130	+	2841
8.98032	-0.890363	0.866473	-1.02757	0.304151	1	AC090587.4	chr11	3875842	3876629	+	525
4.19357	-0.784375	1.36334	-0.575332	0.565067	NA	AC090602.2	chr15	25156021	25156272	-	251
7.87675	1.6037	1.27085	1.26191	0.206981	1	AC090804.1	chr11	3913623	3914120	-	497
2.25288	0.637438	1.93355	0.329672	0.741648	NA	AC090945.1	chr3	15919554	15921078	+	1524
2.02219	-0.776969	1.61895	-0.479921	0.631284	NA	AC091633.2	chr3	195281428	195281901	+	473
2.15645	-1.16677	1.51696	-0.769149	0.441805	NA	AC091633.3	chr3	195270871	195277400	+	1037
41.2147	0.597524	0.575904	1.03754	0.299484	1	AC091729.9	chr7	1200010	1204903	+	1996
59.2102	0.202378	0.516255	0.392011	0.69505	1	AC091814.2	chr12	10089178	10096094	-	974
1.90854	1.36867	1.993	0.686737	0.492249	NA	AC092106.2	chr2	106863825	106864197	+	372
2.4689	-2.05947	1.8137	-1.13551	0.256163	NA	AC092159.2	chr2	677186	697371	+	2293
1.11331	-2.49575	2.25897	-1.10482	0.269239	NA	AC092198.1	chrX	39868529	39871435	+	2689
50.9263	-0.133061	0.487371	-0.273018	0.78484	1	AC092295.7	chr19	37063972	37085610	+	1861
3.72504	0.765239	1.46253	0.52323	0.600814	NA	AC092594.1	chr2	19167729	19546509	-	2951
1.94347	-4.43473	2.67997	-1.65477	0.097972	NA	AC092620.3	chr2	139362080	139370737	+	678
130.893	0.234477	0.727803	0.322171	0.747323	1	AC092653.5	chr2	73927754	73928432	-	678
15.7456	0.837217	0.975519	0.858227	0.390767	1	AC092835.2	chr2	95873283	95881351	+	1868
3.28263	-1.0709	1.37775	-0.777283	0.436992	NA	AC093106.5	chr7	131438505	131439011	-	506
9.59787	-0.0837527	0.928601	-0.0901924	0.928134	1	AC093106.7	chr7	131346711	131347383	-	672
2.80981	-0.0258343	1.55298	-0.0166353	0.986728	NA	AC093159.1	chr2	62690262	62691205	+	422
269.72	0.755004	0.436864	1.72823	0.0839464	1	AC093323.3	chr4	6675178	6677774	+	2309
1.39387	-0.994536	2.15467	-0.461573	0.644388	NA	AC093388.3	chr2	191399581	191432828	+	401
24.8474	-0.722339	0.665034	-1.08617	0.277405	1	AC093391.2	chr2	136742746	136779888	+	5485
350.307	0.584614	0.430885	1.35677	0.174853	1	AC093415.2	chr3	37786923	37903271	-	6007
128.934	-0.00728437	0.395423	-0.0184217	0.985302	1	AC093616.4	chr2	88000503	88038766	+	2312
11.3542	0.828576	0.726752	1.14011	0.254241	1	AC093627.10	chr7	149597	155465	+	5146
7.57699	1.07623	0.959787	1.12132	0.262151	1	AC093627.9	chr7	135853	149466	-	1444
8.94801	-0.497522	0.82299	-0.60453	0.545491	1	AC093642.3	chr2	242912834	242919427	+	2849
108.219	-0.218492	0.341592	-0.639629	0.522414	1	AC093642.5	chr2	243030784	243102304	+	1944
2.61933	-0.51887	1.69132	-0.306784	0.759008	NA	AC093668.2	chr7	102120179	102121095	-	914
120.093	1.12269	0.449473	2.49779	0.0124971	1	AC093673.5	chr7	143076785	143077588	-	646
1.56707	-0.450156	2.09781	-0.214584	0.830092	NA	AC093698.2	chr2	208921972	208922469	-	497
134.817	-1.40511	0.439791	-3.19495	0.00139857	1	AC093818.1	chr2	173345568	173421324	-	2438
200.771	-1.08766	0.48164	-2.25825	0.0239301	1	AC093838.4	chr2	132250386	132279146	+	4230
1.46647	-2.93409	2.45575	-1.19479	0.232171	NA	AC093901.1	chr2	118889704	118943962	-	974
8.44885	-2.82786	1.35207	-2.09151	0.0364825	1	AC096579.7	chr2	89130700	89165653	-	1420
1.81497	-2.24727	2.03638	-1.10356	0.269783	NA	AC096649.2	chr2	176032632	176033250	+	495
2.64565	-1.65368	1.6592	-0.996673	0.318923	NA	AC096670.3	chr2	111855922	111873165	-	3427
1.44292	-2.91388	2.49431	-1.16821	0.242721	NA	AC096677.1	chr1	201592013	201592738	+	725
26.1842	-0.212254	0.569334	-0.372811	0.709289	1	AC096772.6	chr2	208686014	208687493	-	1260
1.20739	-1.41241	2.3305	-0.606054	0.544479	NA	AC097359.1	chr3	37283303	37285686	-	2381
2.28696	0.936978	1.64095	0.570996	0.568002	NA	AC097500.2	chr2	186897618	186947960	-	1444
5.39053	-0.954356	1.14074	-0.83661	0.402812	NA	AC097523.1	chr2	139036144	139036780	+	636
5.57067	-0.126771	1.16818	-0.10852	0.913583	NA	AC097523.2	chr2	139045599	139046363	-	764
8.63964	0.0610048	0.7866	0.077555	0.938182	1	AC097662.2	chr2	228085768	228189917	-	3635
2.1585	-0.75986	1.58811	-0.478469	0.632317	NA	AC097711.1	chr4	81000686	81002276	+	1590
1.72434	1.81586	1.98195	0.916198	0.359563	NA	AC097713.5	chr2	235238127	235238482	+	355
1.24411	3.73526	2.44772	1.52602	0.127006	NA	AC097721.2	chr2	139175854	139259268	-	1306
1.49717	-1.1118	2.04865	-0.542699	0.587337	NA	AC097724.3	chr2	28931819	28959071	-	1433
20.2093	0.219616	0.689595	0.318471	0.750128	1	AC098614.2	chr3	27674467	27675211	+	744
56.7824	-1.23023	0.540017	-2.27813	0.0227189	1	AC098617.1	chr2	192711265	192908909	+	4613
2.0257	0.124582	1.5234	0.0817787	0.934823	NA	AC098820.3	chr2	217343753	217363484	-	1431
4.21332	-2.52564	1.73912	-1.45225	0.146431	NA	AC098823.3	chr2	231555636	231565244	-	2605
1.08368	3.53813	2.51077	1.40918	0.158781	NA	AC098831.4	chr2	203638443	203639083	-	550
1.77906	-0.0182758	1.82973	-0.00998825	0.992031	NA	AC099344.2	chr2	11497641	11505762	-	1059
9.05146	1.31858	0.84512	1.56023	0.118706	1	AC099850.1	chr17	57183959	57195628	+	1336
5.36597	-3.99257	1.99861	-1.99767	0.045752	NA	AC100830.3	chr15	64993447	65011801	+	1607
1.20076	-2.58585	2.66921	-0.968767	0.332661	NA	AC100830.4	chr15	64987240	64987793	+	553
7.46765	0.120481	0.845316	0.142527	0.886663	1	AC102953.4	chr7	1499573	1503644	+	496
1.14706	2.3762	2.61919	0.907227	0.364287	NA	AC103965.1	chr15	84867600	84898888	-	5371
1.51856	-4.09209	3.5307	-1.15901	0.246454	NA	AC104024.1	chr17	16879313	16884667	-	2198
3.15186	2.37554	1.62453	1.46229	0.143662	NA	AC104389.16	chr11	5226271	5228538	+	520
13.0514	0.8028	0.797718	1.00637	0.314237	1	AC104653.1	chr2	114588626	114600933	-	668
2.65329	-2.82374	1.96728	-1.43535	0.151187	NA	AC104655.3	chr2	105760571	105761882	+	1006
2.54855	-0.774439	1.35904	-0.569843	0.568784	NA	AC104841.2	chr2	242167319	242168850	+	1531
4.95075	1.30117	1.24081	1.04865	0.29434	NA	AC104843.3	chr7	152299298	152299977	-	317
2.54733	-0.107969	1.84354	-0.0585658	0.953298	NA	AC105020.1	chr15	75970672	75973093	+	2421
13.6543	2.0219	0.803477	2.51644	0.0118547	1	AC105760.2	chr2	237968077	237994460	-	2339
27.3753	-0.853603	0.497141	-1.71702	0.0859748	1	AC108004.3	chr17	254326	263814	-	1219
1.43201	1.69799	3.05377	0.55603	0.57819	NA	AC108059.2	chr2	128908728	128908878	-	150
5.56536	0.201614	0.94895	0.212461	0.831748	NA	AC108463.2	chr2	111961541	111963792	-	345
15.7632	0.661551	0.806719	0.820052	0.412187	1	AC108488.3	chr2	3606082	3609324	+	1204
45.4112	0.131093	0.472515	0.277436	0.781445	1	AC108488.4	chr2	3579403	3584463	-	1528
1.53118	2.91442	2.44835	1.19036	0.233905	NA	AC109829.1	chr2	27760253	27790011	+	820
2.43503	2.62157	1.66332	1.5761	0.115002	NA	AC112229.1	chr2	111118185	111121314	-	3129
1.50757	1.23568	2.45556	0.503217	0.614811	NA	AC112229.4	chr2	111143954	111145740	-	1786
2.88297	1.04681	1.41053	0.742138	0.458004	NA	AC112229.7	chr2	111132715	111142019	-	2770
5.2367	0.882022	1.04436	0.844558	0.398357	NA	AC112721.2	chr2	238337563	238343465	-	538
19.6123	-0.656902	0.63651	-1.03204	0.302055	1	AC113189.5	chr17	7485282	7487390	-	1054
1.22705	-0.572779	1.99652	-0.286888	0.774198	NA	AC114730.8	chr2	242674130	242674913	-	470
12.6041	-0.00720265	1.00458	-0.0071698	0.994279	1	AC114752.2	chr2	64574327	64574875	-	548
4.29209	-0.885898	1.22604	-0.722567	0.469946	NA	AC114776.1	chr2	111391524	111391910	+	386
8.3313	0.24576	0.836829	0.29368	0.769002	1	AC115617.2	chrX	48634408	48635385	-	977
1.00252	-0.445476	3.29024	-0.135393	0.892301	NA	AC115618.1	chrX	48431482	48433275	-	1793
8.60769	-0.271678	1.05264	-0.258092	0.796336	1	AC116366.5	chr5	131755108	131762406	-	996
45.353	-4.34132	1.97246	-2.20097	0.0277384	1	AC116366.6	chr5	131804582	131808735	-	3728
7.27139	0.67389	1.28279	0.525331	0.599353	1	AC119673.1	chr1	205682497	205684153	+	1656
2.9947	0.630191	1.29674	0.485981	0.62698	NA	AC123768.4	chr15	32898619	32907361	-	964
3.6411	-0.828958	1.26784	-0.653835	0.513218	NA	AC124890.1	chr12	69186125	69187743	+	1618
6.89414	-4.3306	1.58732	-2.72825	0.00636718	NA	AC124944.3	chr3	195638920	195640857	+	738
157.899	-1.44477	0.57799	-2.49965	0.0124315	1	AC125232.1	chr2	87257800	87303536	-	2266
1.36237	-0.785297	1.89881	-0.413574	0.679186	NA	AC125238.2	chr2	204499300	204500739	-	1439
15.3696	-0.400726	0.711295	-0.563375	0.573179	1	AC127496.1	chr17	78977135	78978932	+	1797
12.4192	-0.577319	0.697116	-0.828154	0.407583	1	AC127904.2	chr3	196639821	196641450	+	1107
1.12824	-2.49583	2.25196	-1.10829	0.267737	NA	AC129492.6	chr17	7982800	7984883	+	1802
1.45319	-1.83195	2.49712	-0.733627	0.463176	NA	AC131056.3	chr17	34510615	34523870	+	1397
5.43899	-0.722551	1.09839	-0.657824	0.510651	NA	AC131097.3	chr2	242823514	243020873	+	1594
1.36823	0.0190914	2.54284	0.0075079	0.99401	NA	AC132186.1	chr16	66516775	66519747	-	2972
1.75822	-0.855576	2.37175	-0.360737	0.718296	NA	AC132192.1	chr11	9481747	9482010	-	263
21.5127	-2.63566	1.1687	-2.25521	0.0241201	1	AC132872.1	chr17	80206943	80209703	+	2757
15.7712	-1.57525	0.999304	-1.57635	0.114945	1	AC132872.2	chr17	80214131	80216080	+	1949
19.3991	0.222887	0.569636	0.39128	0.69559	1	AC133528.2	chr2	242629829	242633704	+	413
1.95806	2.32528	2.11733	1.09821	0.272111	NA	AC133644.3	chr2	87865347	87866283	-	936
4.15371	-1.34657	1.3367	-1.00738	0.31375	NA	AC135048.13	chr16	30959707	30967832	+	1627
27.3744	0.769932	0.53685	1.43417	0.151525	1	AC135178.1	chr17	8261731	8263538	-	1807
1.59351	0.654463	1.79785	0.364026	0.715839	NA	AC136289.1	chr3	63727969	63813121	-	3049
1.11331	-2.49575	2.25897	-1.10482	0.269239	NA	AC137932.1	chr16	89334512	89339452	+	3658
98.4224	0.937677	0.671243	1.39693	0.162436	1	AC137932.6	chr16	89387541	89391518	+	1356
7.89543	-0.272819	1.0529	-0.259113	0.795548	1	AC137934.1	chr16	90252405	90289086	+	3146
2.94165	-0.413601	1.27646	-0.324022	0.745921	NA	AC138035.2	chr5	180733503	180755068	+	4172
4.53869	-0.466299	1.37695	-0.338645	0.734877	NA	AC138517.4	chr5	138873841	138875701	+	1860
1.06007	1.34054	2.31946	0.577954	0.563295	NA	AC138623.1	chr2	83446014	83446229	-	215
2.25548	-0.90064	1.63512	-0.550811	0.581763	NA	AC138783.12	chr7	74702428	74714647	-	1203
47.1543	0.55447	0.927192	0.59801	0.549833	1	AC138969.4	chr16	16411301	16444447	+	7861
5.88286	-0.206503	0.933366	-0.221245	0.824902	NA	AC139100.2	chr18	77905807	77936315	+	4583
1.37457	-0.380905	2.13115	-0.178732	0.858148	NA	AC139452.2	chr3	32827138	32827608	+	470
4.40816	2.09209	1.23282	1.697	0.0896961	NA	AC140481.1	chr2	131174328	131188936	-	5359
11.7229	0.181959	0.813617	0.223642	0.823036	1	AC141586.5	chr16	2653351	2680495	+	2747
5.69614	1.70904	1.05977	1.61266	0.106818	NA	AC142528.1	chr2	3523046	3526968	+	972
5.65678	-0.711975	0.995592	-0.715127	0.474531	NA	AC144449.1	chr2	150443710	150704747	+	1019
63.3526	0.216731	0.382428	0.566723	0.570902	1	AC144521.1	chr3	18486516	18959184	+	7323
15.0439	-0.96518	0.892797	-1.08107	0.279664	1	AC144530.1	chr3	197577271	197577825	-	554
98.0251	-0.681508	0.542571	-1.25607	0.20909	1	AC144652.1	chr7	155087628	155089251	-	1623
9.18526	-1.92936	0.976211	-1.97637	0.0481126	1	AC144831.1	chr17	81061205	81063860	+	2655
297.016	-0.896519	0.819539	-1.09393	0.273986	1	AC147651.3	chr7	560028	564869	+	3503
43.9354	-0.495615	0.567594	-0.873187	0.382561	1	AC147651.4	chr7	642822	648119	+	729
14.6963	0.931839	0.817129	1.14038	0.254127	1	AC156455.1	chr12	122501212	122506522	+	1826
53.4895	-0.778816	0.676708	-1.15089	0.249778	1	AC159540.1	chr2	98081083	98099107	-	5408
5.20202	-0.412584	1.13791	-0.362579	0.716919	NA	AC226118.1	chr7	419325	422678	+	2143
491.448	0.0320537	0.298513	0.107378	0.914489	1	ACAA1	chr3	38144620	38178733	-	7093
292.913	0.313673	0.58432	0.536817	0.591394	1	ACAA2	chr18	47309869	47340330	-	3728
1642.58	1.35123	0.515285	2.6223	0.00873395	1	ACACA	chr17	35441923	35766909	-	13696
44.7124	-0.391762	0.409988	-0.955547	0.339301	1	ACACB	chr12	109554400	109706031	+	14103
293.722	0.263898	0.307081	0.859375	0.390134	1	ACAD10	chr12	112123857	112194903	+	8899
46.6436	-0.484323	0.563707	-0.859175	0.390244	1	ACAD11	chr3	132276982	132379567	-	5656
1262.27	-0.581947	0.399426	-1.45696	0.145127	1	ACAD8	chr11	134123389	134135749	+	7165
449.407	0.862643	0.585909	1.47232	0.140935	1	ACAD9	chr3	128598439	128634910	+	4306
1311.1	0.272553	0.42024	0.648565	0.516619	1	ACADM	chr1	76190036	76253260	+	4763
249.771	0.148367	0.390377	0.380061	0.7039	1	ACADS	chr12	121163538	121177811	+	2638
536.799	0.176531	0.357897	0.493245	0.62184	1	ACADSB	chr10	124768495	124817827	+	6244
3841.36	-0.098968	0.348736	-0.283791	0.77657	1	ACADVL	chr17	7120444	7128592	+	4858
634.233	-0.693533	0.288932	-2.40033	0.0163801	1	ACAP1	chr17	7239848	7254797	+	7407
1706.66	-0.0690378	0.30296	-0.227878	0.819741	1	ACAP2	chr3	194995465	195163807	-	11056
3.45902	-0.279538	2.13089	-0.131184	0.89563	NA	ACAP2-IT1	chr3	195001452	195003470	-	688
368.952	0.229005	0.41603	0.550452	0.582009	1	ACAP3	chr1	1227756	1244989	-	8785
330.765	0.532353	0.586302	0.907984	0.363887	1	ACAT1	chr11	107992243	108018503	+	5568
2116.94	1.2244	0.588163	2.08173	0.0373667	1	ACAT2	chr6	160181360	160200144	+	4365
882.144	-0.0427542	0.273336	-0.156416	0.875705	1	ACBD3	chr1	226332380	226374431	-	3570
157.619	0.640934	0.425611	1.50592	0.132089	1	ACBD4	chr17	43209967	43221548	+	3765
353.123	-0.55154	0.343544	-1.60544	0.108396	1	ACBD5	chr10	27484146	27531059	-	4324
411.208	0.286	0.332104	0.861176	0.389141	1	ACBD6	chr1	180244515	180472089	-	2344
6.57101	-0.0264839	0.957706	-0.0276535	0.977939	NA	ACBD7	chr10	15119522	15130775	-	1493
1381.79	0.348082	0.466615	0.745974	0.455683	1	ACCS	chr11	44087475	44105772	+	5812
31.5328	1.45191	0.580281	2.50208	0.0123464	1	ACCSL	chr11	44069531	44081527	+	1853
207.723	0.482825	0.340281	1.4189	0.155928	1	ACD	chr16	67691415	67694713	-	3216
7.76624	-0.656034	1.07017	-0.613017	0.539865	1	ACE	chr17	61554422	61599205	+	10428
54.8318	0.645976	0.573837	1.12571	0.260287	1	ACER2	chr9	19408925	19452018	+	2430
4658.07	0.609924	0.4145	1.47147	0.141164	1	ACER3	chr11	76571911	76737841	+	8426
82.8257	-4.71023	1.18415	-3.97773	6.95765e-05	0.999814	ACHE	chr7	100487615	100494594	-	3722
4491.95	-0.153254	0.251022	-0.610518	0.541519	1	ACIN1	chr14	23527773	23564823	-	9090
84.769	-1.9826	0.763615	-2.59633	0.00942251	1	ACKR2	chr3	42846244	42929466	+	5454
1.38136	-0.753743	1.89719	-0.397295	0.69115	NA	ACKR3	chr2	237476430	237491001	+	2255
3499.54	0.945328	0.461413	2.04877	0.0404848	1	ACLY	chr17	40023161	40086795	-	5186
118.79	0.867958	0.710555	1.22152	0.221888	1	ACN9	chr7	96745902	96811075	+	2299
579.722	1.04407	0.472169	2.21123	0.0270197	1	ACO1	chr9	32384618	32454767	+	7512
1301.95	0.310805	0.253969	1.22379	0.221031	1	ACO2	chr22	41865129	41924993	+	4021
32.0558	0.253089	0.505199	0.500969	0.616393	1	ACOT1	chr14	74003818	74010498	+	1710
85.6446	0.688038	0.681298	1.00989	0.312547	1	ACOT11	chr1	55007930	55104865	+	9748
355.015	0.965203	0.590265	1.6352	0.102006	1	ACOT13	chr6	24667263	24705293	+	4390
126.391	0.392342	0.446331	0.879038	0.379381	1	ACOT2	chr14	74034324	74042357	+	2383
25.3702	0.690085	0.992342	0.695411	0.486798	1	ACOT4	chr14	74058410	74063200	+	2359
238.699	0.428223	0.578756	0.739902	0.459359	1	ACOT7	chr1	6324329	6454451	-	4877
394.221	0.420785	0.401457	1.04814	0.294572	1	ACOT8	chr20	44470360	44486045	-	4207
572.181	0.165094	0.28837	0.572506	0.566979	1	ACOT9	chrX	23720370	23784592	-	5027
1140.42	0.0339013	0.266515	0.127202	0.89878	1	ACOX1	chr17	73937588	73975515	-	8528
139.309	0.474766	0.353313	1.34375	0.179028	1	ACOX3	chr4	8368009	8442450	-	3825
1794.32	-0.320931	0.285267	-1.12502	0.260582	1	ACP1	chr2	264140	278283	+	4151
283.77	0.523911	0.448005	1.16943	0.24223	1	ACP2	chr11	47260853	47270457	-	3475
47.971	-0.727412	0.97157	-0.748698	0.454039	1	ACP5	chr19	11685475	11689823	-	2808
118.061	0.102679	0.576716	0.178041	0.85869	1	ACP6	chr1	147101453	147142618	-	9154
5.6913	-0.884879	1.12539	-0.786287	0.431699	NA	ACPL2	chr3	140947568	141013748	+	7036
1.19528	-0.795535	2.64916	-0.300297	0.763951	NA	ACPP	chr3	132036211	132087142	+	4181
960.238	-0.333113	0.561259	-0.593511	0.552839	1	ACRBP	chr12	6747241	6756626	-	2832
25.681	-1.36123	0.540823	-2.51696	0.0118374	1	ACRC	chrX	70798261	70833433	+	3608
97.4648	1.13346	0.704069	1.60987	0.107427	1	ACSBG1	chr15	78459810	78538030	-	8208
255.487	0.161484	0.409735	0.394119	0.693493	1	ACSF2	chr17	48503519	48552206	+	5773
315.556	-0.0167011	0.324404	-0.0514825	0.958941	1	ACSF3	chr16	89154783	89222254	+	11612
1945.58	-1.13996	0.624972	-1.82401	0.06815	1	ACSL1	chr4	185676749	185747972	-	6107
886.039	0.519282	0.528834	0.981938	0.32613	1	ACSL3	chr2	223725652	223809357	+	7220
3895.15	-0.336622	0.326102	-1.03226	0.30195	1	ACSL4	chrX	108867473	108976632	-	6394
981.23	0.862225	0.489515	1.76138	0.0781734	1	ACSL5	chr10	114133776	114188138	+	4294
5.76716	-1.51983	1.09571	-1.38707	0.165421	NA	ACSM1	chr16	20634559	20710212	-	2855
290.456	-1.47527	0.556241	-2.6522	0.0079968	1	ACSM3	chr16	20621565	20808903	+	5071
809.63	0.323224	0.299961	1.07755	0.281234	1	ACSS1	chr20	24986868	25039616	-	10081
924.929	0.751455	0.366181	2.05214	0.040156	1	ACSS2	chr20	33459949	33515769	+	5362
2.37007	-0.669822	1.53759	-0.435632	0.663104	NA	ACTA1	chr1	229566992	229569845	-	1488
32.7578	-0.432215	0.539076	-0.801771	0.422686	1	ACTA2	chr10	90694831	90751147	-	3017
128426	1.18388	0.500635	2.36476	0.0180419	1	ACTB	chr7	5566782	5603415	-	3249
3.64445	1.11651	1.8907	0.59053	0.554835	NA	ACTBP11	chr1	224051428	224052553	-	1125
3.03605	0.97036	1.53294	0.633005	0.52673	NA	ACTBP12	chr1	92694138	92694992	-	854
54.0752	1.32044	0.757075	1.74414	0.0811352	1	ACTBP2	chr5	77080705	77081827	+	1122
5.96599	0.94509	1.73699	0.544095	0.586376	NA	ACTBP8	chr6	88985601	88986708	-	1107
13.6204	1.7712	1.02598	1.72635	0.0842849	1	ACTBP9	chr18	60109261	60110359	+	1098
37878.1	0.683487	0.381721	1.79054	0.0733669	1	ACTG1	chr17	79476997	79490873	-	2970
11.0898	-1.2626	0.72708	-1.73653	0.0824699	1	ACTG1P1	chr3	139212651	139213779	+	1128
5.58641	1.8139	1.5424	1.17602	0.239587	NA	ACTG1P10	chrX	53172014	53173095	-	1081
2.92572	3.90738	2.13512	1.83005	0.0672428	NA	ACTG1P11	chrY	20309770	20310894	+	1124
5.5796	0.195732	0.943369	0.207482	0.835634	NA	ACTG1P3	chr20	1141228	1142341	+	1113
4.10036	1.87761	1.71425	1.09529	0.273388	NA	ACTG1P9	chr6	46172466	46175123	+	2657
3.6146	0.295877	1.20699	0.245137	0.80635	NA	ACTL10	chr20	32254304	32256331	+	2027
882.335	0.661263	0.475398	1.39097	0.164235	1	ACTL6A	chr3	179280668	179306196	+	3661
31278.4	-0.254377	0.401262	-0.633942	0.526119	1	ACTN1	chr14	69340860	69446157	-	10598
8.17353	-2.81345	1.28729	-2.18555	0.0288485	1	ACTN1-AS1	chr14	69446399	69454180	+	922
1.83325	-0.0725606	1.89419	-0.0383069	0.969443	NA	ACTN2	chr1	236849754	236927931	+	5396
4346.82	0.270779	0.354988	0.762783	0.445593	1	ACTN4	chr19	39138289	39222223	+	6078
1.2721	-0.744663	3.14028	-0.237133	0.812554	NA	ACTN4P1	chr4	117519317	117520767	+	1450
921.055	0.65275	0.390956	1.66963	0.0949931	1	ACTR10	chr14	58666798	58701750	+	3421
2973.03	-0.159641	0.331865	-0.481041	0.630488	1	ACTR1A	chr10	104238986	104262482	-	4331
511.325	0.17163	0.305625	0.561571	0.574409	1	ACTR1B	chr2	98272431	98280570	-	2877
15866.8	0.368637	0.356214	1.03487	0.300727	1	ACTR2	chr2	65454887	65498387	+	4257
10476.6	0.870693	0.508766	1.71138	0.0870107	1	ACTR3	chr2	114647537	114720173	+	12037
312.817	0.606912	0.368708	1.64605	0.0997536	1	ACTR3B	chr7	152456834	152552463	+	6012
20.133	1.1005	0.649843	1.69349	0.090362	1	ACTR3C	chr7	149941005	150020814	-	6439
83.6867	0.478977	0.372398	1.28619	0.198375	1	ACTR5	chr20	37377085	37400834	+	2227
319.961	0.705686	0.480961	1.46724	0.14231	1	ACTR6	chr12	100592900	100635643	+	3798
809.432	0.215303	0.264939	0.81265	0.416419	1	ACTR8	chr3	53901093	53916229	-	4052
37.78	0.856835	0.86407	0.991627	0.321379	1	ACTRT3	chr3	169484709	169487683	-	2003
1077.15	-0.27094	0.287653	-0.941901	0.346244	1	ACVR1	chr2	158592958	158732374	-	3969
447.577	-1.55319	0.575343	-2.69958	0.00694268	1	ACVR1B	chr12	52345451	52390862	+	5678
1.70906	-1.32155	1.66513	-0.793663	0.427392	NA	ACVR1C	chr2	158383279	158485517	-	9185
326.893	-0.592517	0.633751	-0.934936	0.349821	1	ACVR2A	chr2	148602086	148688393	+	6756
194.528	-0.437854	0.406875	-1.07614	0.281865	1	ACVR2B	chr3	38495342	38534633	+	15734
4.75692	-2.2976	1.26244	-1.81997	0.0687634	NA	ACVR2B-AS1	chr3	38492518	38496311	-	2515
31.2942	0.920048	0.563347	1.63318	0.102431	1	ACY1	chr3	52009066	52023213	+	3751
119.936	0.579607	0.583051	0.994093	0.320178	1	ACYP1	chr14	75519924	75536186	-	1835
135.866	0.059427	0.435875	0.136339	0.891553	1	ACYP2	chr2	54197975	54532437	+	4949
155.428	0.597603	0.380469	1.5707	0.116252	1	AD000090.2	chr19	36031640	36036931	-	4857
5.1677	-2.15613	1.13696	-1.89639	0.0579083	NA	AD000092.3	chr19	13004947	13005694	+	747
1.69805	0.49598	1.79687	0.276024	0.78253	NA	AD000671.6	chr19	36230153	36236333	-	1914
112.505	-0.286718	0.454295	-0.631128	0.527957	1	ADA	chr20	43248163	43280874	-	2841
168.548	0.525599	0.685756	0.766453	0.443407	1	ADAL	chr15	43622872	43646096	+	5042
12421.7	0.620674	0.360808	1.72023	0.0853902	1	ADAM10	chr15	58887403	59042177	-	8616
43.6091	0.285548	0.768364	0.371632	0.710167	1	ADAM11	chr17	42836399	42859214	+	4742
46.3458	-0.0259627	0.451488	-0.0575047	0.954143	1	ADAM12	chr10	127700950	128077024	-	9834
452.913	0.761144	0.37993	2.00338	0.0451365	1	ADAM15	chr1	155023042	155035252	+	6563
871.971	-0.564084	0.300549	-1.87684	0.0605394	1	ADAM17	chr2	9628615	9695921	-	5461
13.2278	-3.2689	1.14247	-2.86126	0.00421957	1	ADAM19	chr5	156822542	157002783	-	7684
68.257	0.525466	0.654819	0.80246	0.422287	1	ADAM1A	chr12	112337067	112340042	+	2975
4.09003	0.465817	1.37459	0.338876	0.734703	NA	ADAM21	chr14	70918874	70926622	+	2662
1.309	1.7634	2.51792	0.700343	0.483713	NA	ADAM21P1	chr14	70712208	70714518	-	2310
47.8527	1.1185	0.765359	1.46141	0.143902	1	ADAM22	chr7	87563458	87832204	+	12181
158.222	-1.97943	0.629313	-3.14538	0.00165872	1	ADAM28	chr8	24151553	24216531	+	9323
19.5953	1.63806	0.634773	2.58054	0.00986463	1	ADAM32	chr8	38964509	39142430	+	10017
433.51	-3.39222	0.833363	-4.07051	4.69097e-05	0.674093	ADAM8	chr10	135075907	135090372	-	4758
1010.73	0.061074	0.403184	0.151479	0.879598	1	ADAM9	chr8	38854388	38962663	+	6890
21.3944	-2.33397	1.22794	-1.90072	0.0573382	1	ADAMDEC1	chr8	24241798	24263526	+	2423
11.9423	-0.695033	0.827755	-0.83966	0.401099	1	ADAMTS1	chr21	28208066	28217728	-	7053
61.4415	-1.43545	0.640863	-2.23987	0.0250994	1	ADAMTS10	chr19	8645126	8675620	-	5715
14.2045	-0.0535526	0.704581	-0.0760063	0.939414	1	ADAMTS13	chr9	136279478	136324508	+	5664
194.41	1.61174	1.60611	1.0035	0.315618	1	ADAMTS14	chr10	72432559	72522197	+	5247
131.099	-0.415602	0.604265	-0.687782	0.49159	1	ADAMTS3	chr4	73146686	73434516	-	6560
8.7223	-0.0762269	0.794623	-0.0959284	0.923577	1	ADAMTS6	chr5	64444563	64777747	-	8538
60.9693	-2.0609	0.652921	-3.15643	0.00159715	1	ADAMTS7	chr15	79051545	79103773	-	7709
62.2845	1.22987	0.514353	2.39111	0.0167977	1	ADAMTSL4	chr1	150521884	150533413	+	6372
155.913	-0.909356	0.669578	-1.3581	0.174431	1	ADAP1	chr7	937540	995043	-	5042
1.43055	-1.89366	2.18506	-0.866641	0.386138	NA	ADAP2	chr17	29233362	29286340	+	3738
9615.44	-1.30761	0.593817	-2.20205	0.027662	1	ADAR	chr1	154554538	154600475	-	8340
392.134	-0.233078	0.265422	-0.878142	0.379867	1	ADARB1	chr21	46493768	46646478	+	9992
6.85687	1.31634	1.18085	1.11475	0.264959	NA	ADARB2	chr10	1228073	1779670	-	5684
412.826	0.250475	0.339602	0.737555	0.460785	1	ADAT1	chr16	75630879	75657198	-	4471
1954.49	-0.595355	0.456893	-1.30305	0.192558	1	ADAT2	chr6	143743969	143771810	-	7167
36.241	-0.753257	0.545947	-1.37973	0.167671	1	ADAT3	chr19	1905377	1913444	+	2232
3.11898	-3.09631	1.58587	-1.95243	0.0508866	NA	ADC	chr1	33546705	33586131	+	6550
62.6794	0.30347	0.398351	0.761817	0.446169	1	ADCK1	chr14	78266426	78401355	+	5302
73.4359	0.10252	0.506597	0.20237	0.839628	1	ADCK2	chr7	140372953	140396061	+	2903
469.52	-1.02635	0.455939	-2.25108	0.0243806	1	ADCK3	chr1	227085237	227175246	+	7778
347.723	0.434752	0.378214	1.14949	0.250355	1	ADCK4	chr19	41197434	41224112	-	5469
46.6812	0.667121	0.518517	1.28659	0.198236	1	ADCK5	chr8	145596790	145618457	+	2724
1.41387	-3.98423	2.86701	-1.38968	0.164626	NA	ADCY10	chr1	167778625	167883453	-	6104
32.5186	0.16988	0.567051	0.299585	0.764494	1	ADCY10P1	chr6	41068761	41108571	+	5711
2137.88	0.0281627	0.432373	0.0651353	0.948066	1	ADCY3	chr2	25042038	25142708	-	6033
17.8524	-2.40708	0.935826	-2.57215	0.0101069	1	ADCY4	chr14	24787555	24804299	-	8051
6.27721	2.16825	1.10134	1.96875	0.0489817	NA	ADCY5	chr3	123001143	123168605	-	8845
27081.3	-0.00291729	0.463936	-0.00628812	0.994983	1	ADCY6	chr12	49159975	49182820	-	8394
697.427	0.384243	0.44393	0.865549	0.386738	1	ADCY7	chr16	50280048	50352046	+	8599
69.4897	1.04021	0.404867	2.56925	0.0101917	1	ADCY9	chr16	4003388	4166186	-	10344
166.959	-1.83419	0.728137	-2.51901	0.0117684	1	ADCYAP1	chr18	904944	912173	+	3800
3461.67	0.0260127	0.269219	0.0966229	0.923026	1	ADD1	chr4	2845584	2931803	+	13086
8.53964	0.904692	1.23314	0.733652	0.463161	1	ADD2	chr2	70834750	70995357	-	12645
5713.53	-0.485986	0.630001	-0.771405	0.440467	1	ADD3	chr10	111756126	111895323	+	6518
1395.56	0.372075	0.287401	1.29462	0.195452	1	ADH5	chr4	99992132	100009952	-	4852
2.6486	1.02972	1.68058	0.612716	0.540064	NA	ADH5P4	chr6	66546823	66547947	-	1124
171.8	0.404969	0.473606	0.855077	0.392509	1	ADHFE1	chr8	67342420	67383836	+	3736
914.917	0.450467	0.296726	1.51812	0.128983	1	ADI1	chr2	3501132	3523507	-	5555
2548.39	-0.758005	0.419131	-1.80852	0.0705263	1	ADIPOR1	chr1	202909951	202927700	-	3183
5257.9	0.0572062	0.368897	0.155074	0.876763	1	ADIPOR2	chr12	1797740	1897844	+	5866
50.3755	-0.451981	0.451568	-1.00091	0.316869	1	ADIRF-AS1	chr10	88725102	88731068	-	5746
362.121	0.275293	0.393005	0.700483	0.483626	1	ADK	chr10	75910960	76469061	+	2956
41.892	-5.65566	2.41023	-2.34652	0.0189497	1	ADM	chr11	10326227	10328944	+	2717
28.6021	-3.07861	0.960362	-3.20568	0.00134744	1	ADM2	chr22	50919985	50924869	+	4274
7.65462	-0.626747	0.897634	-0.698221	0.485039	1	ADM5	chr19	50191921	50193832	+	1716
2179.69	-0.274642	0.313235	-0.876794	0.380599	1	ADNP	chr20	49505585	49547958	-	7126
851.31	-0.0828883	0.335803	-0.246836	0.805035	1	ADNP2	chr18	77866915	77905406	+	5886
464.692	0.417919	0.43031	0.971204	0.331447	1	ADO	chr10	64564516	64568238	+	3722
4.14771	-0.216662	1.33539	-0.162245	0.871113	NA	ADORA2A	chr22	24813847	24838328	+	4181
121.055	0.871088	0.480883	1.81143	0.070074	1	ADORA2B	chr17	15848231	15879060	+	2549
5.51009	0.674505	1.05029	0.642208	0.520738	NA	ADORA3	chr1	112025970	112106584	-	4477
1307.84	-0.591925	0.372936	-1.5872	0.112467	1	ADPGK	chr15	73043710	73078187	-	5924
6.36267	-2.67749	1.44067	-1.8585	0.0630979	NA	ADPGK-AS1	chr15	73075176	73090540	+	3134
547.12	0.75251	0.426253	1.76541	0.0774957	1	ADPRH	chr3	119298115	119308792	+	4611
166.945	-0.580472	0.361486	-1.60579	0.108319	1	ADPRHL2	chr1	36554476	36559533	+	1662
214.516	-1.02001	0.388603	-2.62482	0.0086694	1	ADPRM	chr17	10600911	10614550	+	1616
4206.27	0.587896	0.584134	1.00644	0.314203	1	ADRA2A	chr10	112836790	112840658	+	3868
1.57532	-0.694293	2.0173	-0.344169	0.730719	NA	ADRB1	chr10	115803806	115806667	+	2861
42.8602	-1.05263	0.694369	-1.51594	0.129533	1	ADRB2	chr5	148206156	148208196	+	2040
3603.58	-0.574855	0.398113	-1.44395	0.148753	1	ADRBK1	chr11	67033881	67054027	+	6650
907.3	-0.678057	0.338305	-2.00428	0.0450404	1	ADRBK2	chr22	25960816	26125261	+	9131
1261.78	-0.413092	0.362668	-1.13903	0.254689	1	ADRM1	chr20	60877149	60883918	+	2131
745.453	0.422752	0.290956	1.45298	0.146231	1	ADSL	chr22	40742507	40786467	+	6006
689.083	0.456783	0.432405	1.05638	0.290796	1	ADSS	chr1	244571796	244615436	-	3653
27.2201	-0.499324	0.659563	-0.757053	0.449018	1	ADSSL1	chr14	105190523	105213662	+	5762
2.78336	-3.91714	2.2208	-1.76385	0.0777577	NA	ADTRP	chr6	11712287	11807279	-	4134
2.39894	1.59558	1.82936	0.872208	0.383095	NA	AE000658.25	chr14	22053414	22054404	-	990
109.056	-1.53248	0.492381	-3.11238	0.00185585	1	AE000661.37	chr14	22849083	22951948	-	3274
133.101	-0.525027	0.625268	-0.839684	0.401086	1	AEBP1	chr7	44143960	44154161	+	4936
550.775	0.155574	0.429451	0.362264	0.717155	1	AEBP2	chr12	19556979	19873735	+	4512
527.989	0.264027	0.324755	0.813004	0.416216	1	AEN	chr15	89164527	89175513	+	6015
1590.66	0.0977707	0.321481	0.304126	0.761032	1	AES	chr19	3052908	3063105	-	5292
17.4395	-0.547593	0.850306	-0.643995	0.519579	1	AF001548.5	chr16	15820531	15826850	+	834
2.2822	0.938304	1.86889	0.502064	0.615623	NA	AF011889.2	chrX	148593039	148607803	-	653
37.6821	-1.33391	0.616621	-2.16326	0.0305214	1	AF064858.8	chr21	40360633	40378079	-	1409
1.2185	0.467105	2.64786	0.176408	0.859973	NA	AF127936.5	chr21	16134031	16135411	-	693
278.135	0.705207	0.603153	1.1692	0.242323	1	AF127936.7	chr21	16191164	16254296	-	7028
3.87385	-2.33959	1.41397	-1.65462	0.0980013	NA	AF129075.5	chr21	30430394	30432416	-	792
1.11491	-0.655191	2.63305	-0.248833	0.80349	NA	AF129408.17	chr21	40556395	40556825	+	430
159.756	-0.669431	0.389376	-1.71924	0.0855705	1	AF131215.2	chr8	10965298	10967236	-	1938
2.60178	-1.08853	1.36854	-0.795393	0.426385	NA	AF131215.3	chr8	10980891	10983574	-	1742
2.76413	-1.79946	1.5041	-1.19637	0.231552	NA	AF131215.4	chr8	10994408	10996117	-	1709
3.32114	-0.0156729	1.26196	-0.0124195	0.990091	NA	AF131215.5	chr8	10983980	10987745	-	2177
5.36602	-0.519044	0.944251	-0.549688	0.582533	NA	AF131215.8	chr8	11060474	11061180	+	706
65.0662	-0.553428	0.437288	-1.26559	0.205659	1	AF131215.9	chr8	10962201	10964214	-	2013
1.81693	-0.0496315	1.98533	-0.0249992	0.980056	NA	AF146191.4	chr4	190701490	190861426	-	2296
8.98883	0.939382	1.02636	0.915257	0.360057	1	AF196970.3	chrX	48557354	48595570	-	922
1057.85	-0.151957	0.457693	-0.332006	0.739885	1	AFAP1	chr4	7760441	7941653	-	9294
9.84906	-0.829994	1.05978	-0.783176	0.433524	1	AFAP1-AS1	chr4	7755817	7780655	+	6793
2.48631	-1.58472	1.60993	-0.984338	0.324949	NA	AFAP1L1	chr5	148651434	148721365	+	4701
12.7435	0.157947	0.770114	0.205095	0.837498	1	AFAP1L2	chr10	116054583	116164515	-	5927
6994.36	-0.747841	0.388762	-1.92365	0.0543989	1	AFF1	chr4	87856154	88062206	+	10708
336.593	-2.00011	0.560014	-3.57154	0.000354892	1	AFF2	chrX	147582139	148082193	+	13984
63.2494	0.92286	0.769363	1.19951	0.230329	1	AFF3	chr2	100162323	100759201	-	12261
4088.74	-0.377944	0.335682	-1.1259	0.260207	1	AFF4	chr5	132211071	132299326	-	11273
211.403	0.37676	0.489526	0.769641	0.441513	1	AFG3L1P	chr16	90038994	90068569	+	9515
1240.34	0.00707316	0.289029	0.0244722	0.980476	1	AFG3L2	chr18	12328943	12377313	-	6607
67.5956	0.338209	0.838513	0.403344	0.686695	1	AFMID	chr17	76183398	76203782	+	4035
2608.39	-0.390087	0.353235	-1.10433	0.269451	1	AFTPH	chr2	64751465	64820139	+	5732
200.107	0.208262	0.483709	0.430553	0.666793	1	AGA	chr4	178351924	178363657	-	2666
37.6917	-1.01692	0.568725	-1.78807	0.0737653	1	AGAP1	chr2	236402733	237040444	+	13873
614.22	1.00255	0.459363	2.18248	0.0290744	1	AGAP2	chr12	58118980	58135940	-	5272
3.40633	1.90088	1.42698	1.3321	0.182828	NA	AGAP2-AS1	chr12	58120054	58122139	+	1498
563.948	0.058753	0.403825	0.145491	0.884323	1	AGAP3	chr7	150782918	150841523	+	11005
26.0017	0.226325	0.569606	0.397335	0.69112	1	AGAP4	chr10	46321042	46349323	-	3179
1.67062	-0.753373	1.79198	-0.420414	0.674183	NA	AGAP5	chr10	75434033	75457639	-	2836
173.442	-0.199653	0.381142	-0.523829	0.600397	1	AGAP6	chr10	51748078	51770259	+	2764
1.24128	0.464818	2.0356	0.228344	0.819378	NA	AGAP7	chr10	51464162	51486327	-	2413
7.3806	-0.840377	0.901719	-0.931973	0.351351	1	AGAP8	chr10	51224681	51371321	-	3929
4.5544	-0.0873311	1.04928	-0.0832296	0.933669	NA	AGAP9	chr10	48189612	48237508	+	2724
7.45453	-0.544459	0.813165	-0.669555	0.503141	1	AGBL2	chr11	47681143	47736941	-	5463
33.2727	0.736232	0.630012	1.1686	0.242565	1	AGBL3	chr7	134671259	134832715	+	7527
1039.95	-0.57468	0.382564	-1.50218	0.13305	1	AGBL5	chr2	27265232	27293490	+	5262
133.511	-0.597148	0.493498	-1.21003	0.226267	1	AGER	chr6	32148745	32152101	-	2069
1543.07	-0.169116	0.317412	-0.532798	0.594174	1	AGFG1	chr2	228336868	228425930	+	9304
197.023	0.886706	0.53021	1.67237	0.0944518	1	AGFG2	chr7	100136834	100165842	+	5465
718.167	0.270864	0.432368	0.626466	0.53101	1	AGGF1	chr5	76325076	76361059	+	5036
12.6601	-1.27987	1.09908	-1.16449	0.244227	1	AGGF1P1	chr4	190962497	190964569	+	2072
21.2816	-0.707508	0.783102	-0.903469	0.366277	1	AGGF1P2	chr10	135455590	135456398	+	808
9.10431	0.393783	1.03858	0.379156	0.704572	1	AGGF1P3	chr3	75702712	75703924	-	1212
359.725	0.847268	0.559792	1.51354	0.130143	1	AGK	chr7	141250989	141355044	+	6527
538.464	0.479045	0.411565	1.16396	0.24444	1	AGL	chr1	100315640	100389579	+	8398
20.3456	1.89977	0.663512	2.86321	0.00419375	1	AGMAT	chr1	15898848	15911605	-	2493
2438.44	-0.415995	0.41267	-1.00806	0.313427	1	AGO1	chr1	36335409	36395211	+	12866
594.818	-0.729651	0.428713	-1.70196	0.0887631	1	AGO2	chr8	141541264	141645718	-	4802
653.472	-0.304575	0.297698	-1.0231	0.30626	1	AGO3	chr1	36396319	36538101	+	21226
1121.72	-0.793516	0.355632	-2.23128	0.0256624	1	AGO4	chr1	36273773	36323491	+	7249
1409.89	0.76378	0.403687	1.89201	0.0584899	1	AGPAT1	chr6	32135989	32145873	-	3620
420.007	-0.0448947	0.310215	-0.144721	0.884931	1	AGPAT2	chr9	139567595	139581875	-	1793
1138.09	0.510732	0.588441	0.86794	0.385427	1	AGPAT3	chr21	45285067	45406417	+	11274
237.936	-0.88504	0.480442	-1.84214	0.0654549	1	AGPAT4	chr6	161551011	161695093	-	9409
1791.58	0.594777	0.374644	1.58758	0.112382	1	AGPAT5	chr8	6565878	6617184	+	4670
2009.11	-0.551598	0.390696	-1.41183	0.157999	1	AGPAT6	chr8	41434706	41482520	+	7923
68.0157	-3.22155	0.868596	-3.70891	0.00020815	1	AGPAT9	chr4	84457067	84527028	+	3454
1684.87	0.727344	0.464111	1.56718	0.117073	1	AGPS	chr2	178257372	178408564	+	8177
131.175	-1.44404	0.731466	-1.97418	0.0483616	1	AGRN	chr1	955503	991496	+	10718
635.304	-0.880803	0.398396	-2.21087	0.0270446	1	AGTPBP1	chr9	88161455	88356944	-	4911
1.53296	1.55494	3.01124	0.516378	0.60559	NA	AGTR1	chr3	148415571	148460795	+	3471
205.988	0.299905	0.376791	0.795945	0.426064	1	AGTRAP	chr1	11796141	11814859	+	2426
3765.38	-0.141982	0.4017	-0.353454	0.723748	1	AHCTF1	chr1	247002400	247095280	-	9570
23.6244	0.323728	0.815089	0.397169	0.691243	1	AHCTF1P1	chr2	162357396	162364216	-	6820
1328.63	0.304956	0.423803	0.71957	0.47179	1	AHCY	chr20	32868074	32899608	-	3882
1962.12	0.150513	0.274323	0.54867	0.583232	1	AHCYL1	chr1	110527308	110566357	+	4719
1471.92	0.524066	0.379433	1.38118	0.167223	1	AHCYL2	chr7	128864864	129070052	+	6876
475.243	-0.342279	0.431201	-0.79378	0.427323	1	AHDC1	chr1	27860546	27930942	-	7149
117.421	-0.191371	0.552645	-0.346282	0.729131	1	AHI1	chr6	135604670	135818914	-	8666
3920.97	-1.43334	0.535241	-2.67793	0.0074078	1	AHNAK	chr11	62201016	62323707	-	19453
3.00365	-1.27269	1.70874	-0.74481	0.456387	NA	AHNAK2	chr14	105403581	105444694	-	18764
1557.65	-0.455639	0.382682	-1.19065	0.233792	1	AHR	chr7	17338246	17385776	+	6650
1101.58	-0.489607	0.628186	-0.779398	0.435745	1	AHRR	chr5	304291	438406	+	7662
1310.07	0.41814	0.358264	1.16713	0.243158	1	AHSA1	chr14	77924213	77935817	+	2937
1700.99	0.146987	0.287758	0.510801	0.60949	1	AHSA2	chr2	61404553	61418338	+	8377
577.237	0.318996	0.28802	1.10755	0.268057	1	AIDA	chr1	222841355	222886552	-	4506
519.249	0.400715	0.454288	0.882072	0.377738	1	AIF1	chr6	31582961	31584798	+	1272
24.8873	0.0980831	0.895202	0.109565	0.912754	1	AIF1L	chr9	133971863	133998539	+	5474
1064.44	-0.0898125	0.30928	-0.290392	0.771517	1	AIFM1	chrX	129263337	129299861	-	3289
15.9341	-0.0311237	0.851967	-0.0365316	0.970858	1	AIFM2	chr10	71857979	71892690	-	5120
124.702	0.646542	0.520657	1.24178	0.214318	1	AIFM3	chr22	21319396	21335649	+	5313
184.77	-0.476789	0.357775	-1.33265	0.182647	1	AIG1	chr6	143381633	143661441	+	6014
16.847	-2.24712	0.981134	-2.29033	0.0220023	1	AIM1	chr6	106959730	107018326	+	7989
1.32153	-0.177529	2.21163	-0.0802707	0.936022	NA	AIM2	chr1	159032274	159116886	-	1998
830.705	0.182642	0.253475	0.720554	0.471184	1	AIMP1	chr4	107236701	107270383	+	3319
236.817	1.02593	0.415018	2.47202	0.013435	1	AIMP2	chr7	6048876	6063465	+	1832
512.749	-0.198033	0.268306	-0.738086	0.460462	1	AIP	chr11	67250512	67258574	+	1634
67.3983	0.377651	0.623503	0.605692	0.544719	1	AJ006998.2	chr21	16742841	16774624	-	993
63.8293	0.0699332	0.460648	0.151815	0.879333	1	AJ271736.10	chrX	155233883	155255299	+	4238
7.74103	-2.801	1.36173	-2.05695	0.0396909	1	AJAP1	chr1	4714792	4852594	+	12397
6.63168	-0.554459	1.19708	-0.463174	0.64324	NA	AJUBA	chr14	23440383	23451851	-	5968
130.254	0.152362	0.464844	0.32777	0.743085	1	AK1	chr9	130628759	130640022	-	2658
2855.01	0.551365	0.431782	1.27695	0.201619	1	AK2	chr1	33473585	33546597	-	5670
2053.27	0.324359	0.373807	0.867717	0.385549	1	AK3	chr9	4711155	4742043	-	2802
3.43168	-0.504084	1.19463	-0.421959	0.673055	NA	AK3P3	chr7	23168797	23169460	+	663
513.234	-2.11873	0.931802	-2.27379	NA	NA	AK4	chr1	65613232	65697828	+	7569
1.21212	-0.612517	2.22974	-0.274704	0.783544	NA	AK4P1	chr17	29672539	29673205	+	666
1.46295	-1.70625	1.99553	-0.855038	0.39253	NA	AK4P4	chr9	5855781	5856426	-	645
9.66542	-0.436501	1.17806	-0.370525	0.710991	1	AK5	chr1	77747736	78025651	+	6896
4.26174	0.347757	1.30868	0.265731	0.790446	NA	AK7	chr14	96858448	96955764	+	4981
130.105	0.287684	0.411225	0.699578	0.484191	1	AK9	chr6	109814059	110012420	-	10056
331.133	0.735253	0.518144	1.41901	0.155895	1	AKAP1	chr17	55162453	55198710	+	5380
752.302	-0.598741	0.352511	-1.6985	0.0894126	1	AKAP10	chr17	19807615	19881656	-	4831
1400	0.593508	0.378107	1.56968	0.116489	1	AKAP11	chr13	42846289	42897396	+	9900
829.564	-2.99259	0.825957	-3.62318	0.000291009	1	AKAP12	chr6	151561134	151679692	+	8734
2214.04	-0.314579	0.302002	-1.04165	0.297575	1	AKAP13	chr15	85923802	86292586	+	20231
1415.28	-0.855179	0.487909	-1.75274	0.0796463	1	AKAP17A	chrX	1710486	1721407	+	8140
27.0917	-2.04062	0.812795	-2.51063	0.0120517	1	AKAP2	chr9	112542769	112934792	+	8428
9.59393	0.295687	0.772747	0.382644	0.701984	1	AKAP3	chr12	4724674	4758213	-	3662
34.1499	-0.315636	0.462462	-0.682511	0.494916	1	AKAP5	chr14	64932217	64941221	+	7510
5.87983	0.254567	1.10914	0.229518	0.818467	NA	AKAP6	chr14	32798479	33300567	+	13406
146.956	-0.0900026	0.50055	-0.179807	0.857304	1	AKAP7	chr6	131456806	131604675	+	4379
666.417	-0.559367	0.371399	-1.50611	0.132039	1	AKAP8	chr19	15464196	15490609	-	4280
1826.41	-1.03978	0.43565	-2.38674	0.0169984	1	AKAP8L	chr19	15490859	15529952	-	5065
6623.5	-0.873172	0.483079	-1.80751	0.0706825	1	AKAP9	chr7	91570181	91739987	+	18125
242.327	0.511355	0.385847	1.32528	0.185079	1	AKIP1	chr11	8932686	8941631	+	2295
2909.58	0.714154	0.381687	1.87105	0.0613383	1	AKIRIN1	chr1	39456895	39471731	+	2736
1474.16	-0.725017	0.517222	-1.40175	0.160989	1	AKIRIN2	chr6	88384790	88411927	-	1993
349.041	-2.09175	0.693287	-3.01715	0.0025516	1	AKNA	chr9	117096436	117156685	-	10577
368.127	0.384036	0.381437	1.00681	0.314024	1	AKR1A1	chr1	46016215	46035721	+	3113
989.814	-0.14942	0.344666	-0.433522	0.664636	1	AKR1B1	chr7	134127102	134144036	-	3652
1.90192	-0.317169	1.71117	-0.185353	0.852952	NA	AKR1B10	chr7	134212344	134226160	+	1733
1.55024	-0.574636	2.09766	-0.273942	0.784129	NA	AKR1B1P2	chr3	74185110	74186043	+	933
28.7553	1.17258	0.654827	1.79068	0.0733449	1	AKR1C1	chr10	4934796	5025475	+	9408
4.44575	2.69675	2.14604	1.25662	0.208893	NA	AKR1C2	chr10	5029967	5060223	-	6070
112.343	-0.503535	0.655099	-0.768639	0.442108	1	AKR1C3	chr10	5077546	5149878	+	4518
1.47204	1.04225	2.54707	0.409193	0.682398	NA	AKR1C7P	chr10	5317136	5330433	-	887
24.7624	0.52917	0.703203	0.752514	0.451742	1	AKR1E2	chr10	4828821	4890254	+	2404
294.276	0.9766	0.568287	1.7185	0.0857061	1	AKR7A2	chr1	19630459	19638640	-	1774
4.61998	-0.653557	1.43229	-0.456303	0.648172	NA	AKR7A3	chr1	19609052	19615744	-	1703
1.85429	0.346557	1.97401	0.17556	0.86064	NA	AKR7L	chr1	19592476	19600688	-	2761
2082.57	0.204302	0.311815	0.655202	0.512338	1	AKT1	chr14	105235686	105262088	-	10829
554.689	-0.715766	0.386677	-1.85107	0.0641597	1	AKT1S1	chr19	50372295	50381716	-	5725
2407.03	0.377962	0.347153	1.08875	0.276265	1	AKT2	chr19	40736224	40791443	-	15011
861.427	-0.116311	0.286881	-0.405432	0.68516	1	AKT3	chr1	243651535	244014381	-	7471
21.3625	0.569056	0.831012	0.684774	0.493486	1	AKTIP	chr16	53524952	53538323	-	5190
15.2598	-0.142042	0.957305	-0.148377	0.882045	1	AL020996.1	chr1	26145212	26147288	-	2076
4.19303	1.73172	1.17131	1.47845	0.139288	NA	AL021068.1	chr1	169455380	169456846	+	1461
16.9966	-2.01138	1.14127	-1.7624	0.0780016	1	AL022344.7	chr10	43246626	43247593	-	967
1.08997	-0.542872	2.29782	-0.236255	0.813235	NA	AL022393.7	chr6	28143966	28144452	+	486
2.66946	0.355087	1.75107	0.202784	0.839304	NA	AL031663.2	chr20	44074071	44077220	+	3149
13.824	-2.64133	0.894958	-2.95134	0.00316397	1	AL049840.1	chr14	104177607	104179149	+	1542
1.40151	-2.8358	2.52068	-1.12502	0.260582	NA	AL109806.1	chr20	55097413	55097855	+	439
10.0782	0.190077	0.761484	0.249614	0.802886	1	AL122127.25	chr14	106355942	106362435	+	480
3.48306	0.182353	1.33176	0.136927	0.891089	NA	AL133373.1	chr14	92038788	92041383	-	2595
24.8487	-0.384381	0.562917	-0.682837	0.49471	1	AL133458.1	chr6	167357853	167360151	-	2296
3.61717	0.57618	1.28848	0.447177	0.654747	NA	AL133493.2	chr21	47013568	47017005	+	842
31.0882	-0.956096	0.553219	-1.72824	0.0839448	1	AL136419.6	chr14	24678852	24685193	-	3037
2.20198	0.969824	1.84104	0.52678	0.598346	NA	AL137059.1	chr13	28008286	28008752	-	463
16.8232	-0.0872662	0.761039	-0.114667	0.908709	1	AL139099.1	chr14	50064193	50065882	-	1689
1.08129	-2.45181	2.62917	-0.932541	0.351057	NA	AL160471.6	chr14	55471531	55472405	-	874
24.3904	0.419335	0.504674	0.830902	0.406029	1	AL161915.1	chr1	54569968	54571750	+	1782
8.60164	0.367023	1.06471	0.344716	0.730308	1	AL162151.3	chr14	99439651	99439808	+	157
4.87871	-1.22571	1.08857	-1.12598	0.260173	NA	AL353898.2	chr1	54498816	54500553	-	1735
77.7813	0.524101	0.749786	0.699001	0.484551	1	AL357673.1	chr1	54635333	54637997	-	2664
2.85216	0.177914	1.64687	0.108032	0.913971	NA	AL358813.2	chr1	149675978	149676609	+	631
3.73797	0.622979	1.14015	0.546402	0.584789	NA	AL359091.2	chr9	131062367	131064212	+	1845
15.4123	-2.13565	0.995016	-2.14635	0.0318454	1	AL589743.1	chr14	19650018	19718563	+	12120
2.23185	-0.311165	1.86355	-0.166974	0.867391	NA	AL590452.1	chr1	144989309	144991365	+	2056
3.35172	-1.012	1.23454	-0.819739	0.412365	NA	AL590708.2	chr9	130890612	130891481	+	694
1.10758	-0.435719	2.2929	-0.19003	0.849286	NA	AL590762.7	chrX	70572268	70572838	+	570
3.72743	-0.433243	1.14007	-0.380013	0.703936	NA	AL590822.1	chr1	2143360	2145620	-	2260
6.65403	1.48683	1.11706	1.33102	0.183181	NA	AL590822.2	chr1	2121237	2123179	+	1942
4.3203	-0.16555	1.147	-0.144332	0.885238	NA	AL591479.1	chr9	70646589	70648956	+	2367
364.42	-0.819632	0.707305	-1.15881	0.246534	1	AL627309.1	chr1	134901	139379	-	2659
5.61854	-1.24512	1.09722	-1.1348	0.25646	NA	AL645728.1	chr1	1510355	1511373	+	1018
2.06753	-0.109763	1.68582	-0.0651098	0.948087	NA	AL807752.1	chr9	139980807	139981121	-	314
492.533	0.148761	0.50762	0.293056	0.76948	1	ALAD	chr9	116148597	116163613	-	5155
769.281	0.288341	0.336213	0.857613	0.391106	1	ALAS1	chr3	52232102	52248343	+	2524
590.74	-0.677503	0.442273	-1.53187	0.125555	1	ALCAM	chr3	105085753	105295744	+	7159
628.359	0.231489	0.302722	0.76469	0.444456	1	ALDH16A1	chr19	49956426	49974305	+	4628
851.142	1.11216	0.718357	1.5482	0.121574	1	ALDH18A1	chr10	97365696	97416463	-	3737
967.014	-0.304646	0.496513	-0.613571	0.539499	1	ALDH1A1	chr9	75515578	75695358	-	2833
10.3183	0.542902	0.933753	0.581419	0.560958	1	ALDH1A2	chr15	58245622	58790065	-	8588
129.274	1.59566	0.923383	1.72806	0.0839772	1	ALDH1B1	chr9	38392661	38398658	+	3064
157.906	-1.72657	0.912901	-1.8913	0.0585845	1	ALDH1L2	chr12	105413568	105478355	-	8478
118.813	-0.659922	0.518304	-1.27323	0.202935	1	ALDH2	chr12	112204691	112247782	+	2155
3.4525	-0.377351	1.50377	-0.250936	0.801863	NA	ALDH3A1	chr17	19641297	19652256	-	3907
214.441	0.586374	0.52645	1.11383	0.265354	1	ALDH3A2	chr17	19551449	19580911	+	6442
107.675	-0.896746	0.568718	-1.57679	0.114845	1	ALDH3B1	chr11	67776048	67796744	+	6609
178.803	-1.408	0.680952	-2.06769	0.0386693	1	ALDH4A1	chr1	19197926	19229275	-	3670
244.921	0.124854	0.354791	0.351908	0.724907	1	ALDH5A1	chr6	24495080	24537435	+	5514
271.817	0.667512	0.43968	1.51818	0.12897	1	ALDH6A1	chr14	74523553	74551196	-	6669
41.2791	0.360905	0.639287	0.564542	0.572385	1	ALDH7A1	chr5	125877533	125931110	-	6891
5.26344	-1.16468	1.09567	-1.06299	0.287787	NA	ALDH8A1	chr6	135238528	135271260	-	2860
739.328	0.513298	0.35671	1.43898	0.150156	1	ALDH9A1	chr1	165631453	165668100	-	3297
17375.6	-0.360182	0.48936	-0.736027	0.461714	1	ALDOA	chr16	30064411	30081778	+	6142
446.079	0.553402	0.467634	1.18341	0.236647	1	ALDOC	chr17	26900133	26904282	-	2919
231.885	0.901205	0.530357	1.69924	0.0892737	1	ALG1	chr16	5083703	5137380	+	5770
286.265	0.969722	0.512643	1.89161	0.0585428	1	ALG10	chr12	34175216	34182629	+	3651
206.12	0.597847	0.430401	1.38905	0.164819	1	ALG10B	chr12	38710380	38717784	+	4374
275.591	0.279993	0.291497	0.960536	0.336785	1	ALG11	chr13	52586534	52603800	+	5780
161.407	0.747523	0.339488	2.20191	0.0276715	1	ALG12	chr22	50293877	50312106	-	5340
487.211	0.252405	0.344981	0.73165	0.464382	1	ALG13	chrX	110909043	111003877	+	6732
26.3212	1.46026	0.876423	1.66616	0.095682	1	ALG14	chr1	95439963	95538501	-	9626
2.01999	0.306735	2.04753	0.149807	0.880917	NA	ALG1L2	chr3	129800674	129832070	+	1572
585.816	0.0355059	0.278901	0.127307	0.898698	1	ALG2	chr9	101978708	101984238	-	2977
275.279	0.661028	0.410593	1.60994	0.107412	1	ALG3	chr3	183960089	183967336	-	3456
504.836	0.190301	0.327085	0.581811	0.560694	1	ALG5	chr13	37523912	37574398	-	2182
137.421	1.13633	0.646908	1.75656	0.0789936	1	ALG6	chr1	63833261	63904233	+	4935
416.586	0.608593	0.677414	0.898407	0.368969	1	ALG8	chr11	77811982	77850706	-	3429
308.427	0.0720823	0.37328	0.193105	0.846877	1	ALG9	chr11	111652919	111742305	-	9377
123.004	-0.368534	0.389858	-0.945303	0.344504	1	ALKBH1	chr14	78138747	78174363	-	2837
35.0299	0.62618	0.622416	1.00605	0.314393	1	ALKBH2	chr12	109525996	109531436	-	2284
372.182	0.569212	0.300174	1.89628	0.0579237	1	ALKBH3	chr11	43902361	43941816	+	2360
103.208	0.342432	0.420824	0.813719	0.415806	1	ALKBH4	chr7	102096685	102105323	-	2309
1761.06	-0.809899	0.530505	-1.52666	0.126846	1	ALKBH5	chr17	18086392	18113268	+	3185
85.1642	0.193896	0.392685	0.493769	0.62147	1	ALKBH6	chr19	36500022	36505141	-	4290
164.093	-0.756342	0.514759	-1.46931	0.141748	1	ALKBH7	chr19	6372444	6375042	+	1229
113.498	0.421916	0.616144	0.684769	0.49349	1	ALKBH8	chr11	107373452	107436472	-	4490
364.501	0.298407	0.531711	0.561221	0.574647	1	ALMS1	chr2	73612886	73837920	+	14040
12.4636	-0.519901	0.764853	-0.67974	0.496669	1	ALMS1-IT1	chr2	73683891	73686611	+	2105
774.004	-2.265	0.978121	-2.31566	0.0205769	1	ALOX12	chr17	6899384	6914055	+	2602
2.78217	0.542577	1.54462	0.35127	0.725386	NA	ALOX12P2	chr17	6757180	6857426	+	5635
2.60418	-2.7451	2.03239	-1.35068	0.176799	NA	ALOX15	chr17	4534197	4545589	-	3390
170.584	-1.87699	0.799122	-2.34882	0.0188332	1	ALOX5	chr10	45869661	45941561	+	3671
510.773	-2.18583	0.744175	-2.93726	0.0033113	1	ALOX5AP	chr13	31309645	31338556	+	1338
469.896	0.237052	0.343833	0.68944	0.490546	1	ALPK1	chr4	113206665	113363776	+	12302
16.308	0.00915606	0.757463	0.0120878	0.990356	1	ALPK3	chr15	85359911	85416713	+	10926
1226.02	-0.327665	0.317897	-1.03073	0.302668	1	ALS2	chr2	202565277	202645912	-	10341
93.1717	1.12378	0.526534	2.1343	0.032818	1	ALS2CL	chr3	46710487	46735194	-	9036
4.14191	-0.18834	1.10583	-0.170316	0.864762	NA	ALS2CR12	chr2	202152994	202222121	-	2619
518.93	0.397508	0.464014	0.856671	0.391627	1	ALYREF	chr17	79845713	79849462	-	1573
96.2741	1.8146	0.515584	3.5195	0.000432369	1	AMACR	chr5	33986283	34008220	-	4838
601.801	-0.589226	0.382417	-1.54079	0.123367	1	AMBRA1	chr11	46417964	46615675	-	7648
9423.96	0.195659	0.394535	0.495923	0.619949	1	AMD1	chr6	111195973	111216916	+	3513
4.29641	0.322933	1.39495	0.231502	0.816925	NA	AMD1P1	chr10	20638978	20640029	+	920
3.58952	-0.923848	1.29324	-0.714368	0.475	NA	AMDHD1	chr12	96337071	96362370	+	2552
235.788	0.225559	0.343898	0.655888	0.511896	1	AMDHD2	chr16	2570358	2581423	+	4361
1.16367	0.239581	2.68113	0.0893582	0.928797	NA	AMDP1	chrX	155058248	155059239	-	1982
93.0135	0.561379	0.534356	1.05057	0.293456	1	AMER1	chrX	63404997	63425624	-	8441
1248.93	-0.812947	0.460425	-1.76565	0.0774551	1	AMFR	chr16	56395364	56459450	-	5740
37.5144	-0.244495	0.804523	-0.3039	0.761204	1	AMH	chr19	2249308	2252072	+	2584
111.709	0.0595394	0.373888	0.159244	0.873477	1	AMHR2	chr12	53817639	53825318	+	3511
7.79948	0.777283	1.06249	0.73157	0.464431	1	AMICA1	chr11	118064455	118095809	-	8576
7.76307	1.50537	1.0491	1.43492	0.151309	1	AMIGO1	chr1	110046797	110052360	-	5142
102.892	-1.59782	0.758047	-2.10782	0.035047	1	AMIGO2	chr12	47469490	47473734	-	3953
512.756	0.812782	0.551159	1.47468	0.140299	1	AMMECR1	chrX	109437414	109683461	-	6506
569.985	-0.0774219	0.285005	-0.271651	0.78589	1	AMMECR1L	chr2	128619204	128643496	-	4752
71.9406	0.504436	0.459974	1.09666	0.272789	1	AMN1	chr12	31824071	31882108	-	3182
35.3647	0.604491	0.559051	1.08128	0.279572	1	AMOT	chrX	112017731	112084043	-	8488
664.824	0.514126	0.48576	1.05839	0.289875	1	AMOTL1	chr11	94439597	94609918	+	10018
3.58217	0.00910567	1.26297	0.00720974	0.994248	NA	AMOTL2	chr3	134074716	134094321	-	5968
1690.17	-0.241039	0.443966	-0.542922	0.587183	1	AMPD2	chr1	110158726	110174673	+	6810
407.849	-2.46812	0.763547	-3.23245	0.00122735	1	AMPD3	chr11	10329860	10529126	+	6765
102.22	-0.47506	0.411175	-1.15537	0.247938	1	AMT	chr3	49454211	49460186	-	4556
105.941	-0.557471	0.616297	-0.904549	0.365705	1	AMY2B	chr1	104096437	104122156	+	7479
3.94713	0.170618	1.23951	0.13765	0.890517	NA	AMZ1	chr7	2719156	2815134	+	7000
587.332	0.196382	0.289794	0.67766	0.497987	1	AMZ2	chr17	66243715	66253297	+	4199
176.441	-0.197102	0.331463	-0.594644	0.552082	1	AMZ2P1	chr17	62962668	62971694	-	3853
677.095	0.883156	0.503126	1.75534	0.0792016	1	ANAPC1	chr2	112523848	112642267	-	13276
124.243	0.171594	0.490925	0.349532	0.72669	1	ANAPC10	chr4	145888264	146019693	-	3055
340.529	0.452006	0.421881	1.0714	0.283987	1	ANAPC11	chr17	79848666	79858867	+	4012
531.046	0.317714	0.264451	1.20141	0.229592	1	ANAPC13	chr3	134196548	134205558	-	2355
391.502	-0.102082	0.30122	-0.338897	0.734687	1	ANAPC15	chr11	71817424	71823826	-	2873
543.331	0.114736	0.261389	0.438948	0.660699	1	ANAPC16	chr10	73975787	73995618	+	3965
2.65333	-2.19572	2.16216	-1.01552	0.309857	NA	ANAPC1P1	chr2	87098424	87149816	+	2132
320.751	-0.277824	0.445563	-0.623534	0.532934	1	ANAPC2	chr9	140069236	140082989	-	4615
562.262	0.523045	0.364132	1.43641	0.150884	1	ANAPC4	chr4	25378835	25420120	+	7471
2674.27	0.481905	0.317266	1.51893	0.12878	1	ANAPC5	chr12	121746048	121837699	-	12286
666.747	0.784917	0.53072	1.47897	0.139149	1	ANAPC7	chr12	110810705	110841535	-	5997
1.83482	0.873603	1.76258	0.495638	0.62015	NA	ANG	chr14	21152336	21167130	+	1426
522.227	-0.284926	0.440333	-0.64707	0.517587	1	ANGEL1	chr14	77253588	77292589	-	5333
884.537	-0.0608237	0.307825	-0.197592	0.843364	1	ANGEL2	chr1	213165524	213189168	-	7338
5041.13	0.604041	0.528358	1.14324	0.252938	1	ANGPT1	chr8	108261721	108510283	-	7106
31.3735	-0.753407	0.886132	-0.85022	0.395203	1	ANGPT2	chr8	6357172	6420930	-	6775
82.5832	-4.56172	1.22311	-3.72959	0.00019179	1	ANGPTL4	chr19	8428173	8439257	+	2474
72.8558	-0.628036	0.68477	-0.917149	0.359064	1	ANGPTL6	chr19	10203014	10213472	-	2175
4358.65	-0.678131	0.494857	-1.37036	0.170575	1	ANK1	chr8	41510739	41754280	-	10751
1228.67	-0.0412878	0.69635	-0.0592918	0.95272	1	ANK3	chr10	61786056	62493248	-	24567
40.3929	0.573454	0.474265	1.20914	0.226608	1	ANKAR	chr2	190539016	190625919	+	5732
72.7662	-0.280457	0.454674	-0.616832	0.537346	1	ANKDD1A	chr15	65204101	65251042	+	5000
6.54847	0.642217	0.861692	0.745298	0.456092	NA	ANKDD1B	chr5	74907284	74967671	+	3273
52.0547	-0.215776	0.508951	-0.423962	0.671593	1	ANKEF1	chr20	9966774	10037410	+	4261
3.25304	-1.47299	1.38006	-1.06734	0.28582	NA	ANKFN1	chr17	54188319	54589020	+	6886
1265.27	-0.442398	0.448111	-0.987252	0.323519	1	ANKFY1	chr17	4067201	4167274	-	14094
163.282	0.577039	0.381233	1.51361	0.130124	1	ANKH	chr5	14704910	14871887	-	10853
209.031	-0.637339	0.390094	-1.63381	0.102299	1	ANKHD1	chr5	139781399	139929163	+	11711
36.3572	-0.316051	0.494874	-0.63865	0.523051	1	ANKHD1-EIF4EBP3	chr5	139781493	139929154	+	11350
771.746	0.373607	0.364348	1.02541	0.305168	1	ANKIB1	chr7	91875548	92030698	+	7106
257.76	0.175905	0.391706	0.449074	0.653378	1	ANKLE1	chr19	17392454	17398455	+	3562
2629.85	-0.548275	0.361013	-1.51871	0.128835	1	ANKLE2	chr12	133302254	133338474	-	17347
345.355	-0.549218	0.366339	-1.49921	0.13382	1	ANKMY1	chr2	241418839	241508626	-	11456
563.643	0.0462198	0.295172	0.156586	0.875571	1	ANKMY2	chr7	16639401	16685442	-	2842
421.005	-0.525888	0.464928	-1.13112	0.258005	1	ANKRA2	chr5	72848160	72861511	-	2650
3239.46	-0.158521	0.575749	-0.27533	0.783063	1	ANKRD10	chr13	111530887	111567416	-	4543
21.2349	-0.341824	1.05471	-0.324092	0.745868	1	ANKRD10-IT1	chr13	111547406	111551519	-	378
3018.13	-0.668921	0.251822	-2.65633	0.00789972	1	ANKRD11	chr16	89334038	89556969	-	15328
2251.34	-0.775796	0.370286	-2.09512	0.0361599	1	ANKRD12	chr18	9136226	9285983	+	12251
1688.5	-0.152123	0.268847	-0.565836	0.571505	1	ANKRD13A	chr12	110436991	110477568	+	7333
44.7512	1.25293	0.861478	1.4544	0.145836	1	ANKRD13B	chr17	27916787	27941779	+	3956
521.131	-0.132815	0.287427	-0.462082	0.644023	1	ANKRD13C	chr1	70726271	70820417	-	4581
488.758	-0.638457	0.448399	-1.42386	0.154487	1	ANKRD13D	chr11	67056018	67069956	+	6633
43.3831	0.489575	0.505537	0.968425	0.332832	1	ANKRD16	chr10	5903580	5931869	-	3051
2970.81	0.128965	0.293831	0.43891	0.660727	1	ANKRD17	chr4	73939093	74124515	-	12001
6.86589	-1.09141	1.16309	-0.938368	0.348055	NA	ANKRD18A	chr9	38540566	38620657	-	7360
21.8605	1.64917	0.859127	1.91959	0.0549098	1	ANKRD18B	chr9	33524392	33573007	+	5839
84.8428	-0.891345	0.424924	-2.09766	0.0359354	1	ANKRD18DP	chr3	197780393	197807591	-	3437
2.26755	0.412032	1.95326	0.210946	0.832929	NA	ANKRD2	chr10	99332198	99343641	+	1500
1.8343	0.749289	1.57147	0.476808	0.633499	NA	ANKRD20A1	chr9	67926761	67969840	+	3496
12.6532	0.458573	1.05196	0.435922	0.662893	1	ANKRD20A11P	chr21	15281895	15352758	-	4813
1.83304	3.19799	1.98341	1.61236	0.106883	NA	ANKRD20A14P	chr1	142803532	142827235	+	1737
1.11331	-2.49575	2.25897	-1.10482	0.269239	NA	ANKRD20A3	chr9	43064966	43133544	-	5515
10.1196	-3.463	1.06648	-3.24714	0.00116571	1	ANKRD20A4	chr9	69381812	69425560	+	4431
13.7628	-0.583875	0.91873	-0.635524	0.525087	1	ANKRD20A5P	chr18	14179096	14249455	+	5996
5.74465	0.260579	1.09989	0.236913	0.812724	NA	ANKRD23	chr2	97490263	97523671	-	4103
8.96382	-0.0774469	0.865764	-0.089455	0.92872	1	ANKRD24	chr19	4183351	4224811	+	4449
20.1023	-0.552265	0.673018	-0.82058	0.411885	1	ANKRD26	chr10	27280843	27389421	-	8201
5.27596	1.18043	1.41416	0.834725	0.403873	NA	ANKRD26P1	chr16	46503253	46603009	-	6392
2204.84	-0.413449	0.303429	-1.36259	0.173011	1	ANKRD27	chr19	33087913	33167503	-	7826
2262.58	-1.36975	0.477786	-2.86687	0.00414549	1	ANKRD28	chr3	15708743	15901278	-	11245
3.88248	0.635308	1.54856	0.410257	0.681617	NA	ANKRD31	chr5	74364100	74532703	-	6247
267.588	0.783094	0.503123	1.55646	0.119598	1	ANKRD32	chr5	93954052	94075141	+	7160
232.535	-1.71499	0.747136	-2.29542	0.0217091	1	ANKRD33B	chr5	10564442	10650308	+	2158
13.3819	1.61769	0.703287	2.30019	0.0214375	1	ANKRD34A	chr1	145470508	145475646	+	3607
51.7331	0.570287	0.56761	1.00472	0.315034	1	ANKRD35	chr1	145549230	145568526	+	3328
145.149	0.00616474	0.396598	0.0155441	0.987598	1	ANKRD36	chr2	97779233	97930258	+	10617
64.3769	-0.311286	0.550388	-0.565576	0.571682	1	ANKRD36B	chr2	98108978	98206428	-	7553
5.57743	-0.0544237	0.959531	-0.0567191	0.954769	NA	ANKRD36BP2	chr2	89065324	89106126	+	8022
160.98	0.0475961	0.401437	0.118564	0.90562	1	ANKRD36C	chr2	96514587	96657541	-	8658
67.779	-2.63529	0.925822	-2.84643	0.0044212	1	ANKRD37	chr4	186317175	186321782	+	2575
49.7267	0.228114	0.49495	0.460883	0.644883	1	ANKRD39	chr2	97502348	97523832	-	5321
1002.09	0.218765	0.308215	0.70978	0.477841	1	ANKRD40	chr17	48770551	48785285	-	4844
140.032	-0.210386	0.390072	-0.539353	0.589644	1	ANKRD42	chr11	82904781	82971736	+	6710
95.8355	-1.45922	0.499899	-2.91904	0.00351116	1	ANKRD44	chr2	197831741	198175897	-	9194
66.8276	-2.10244	0.886306	-2.37213	0.0176858	1	ANKRD45	chr1	173578700	173639001	-	2905
152.46	0.384188	0.450207	0.853358	0.393461	1	ANKRD46	chr8	101521980	101572012	-	5810
512.656	-0.205887	0.326267	-0.631038	0.528015	1	ANKRD49	chr11	94226795	94232749	+	3524
496.515	-0.694739	0.370711	-1.87407	0.0609208	1	ANKRD50	chr4	125585207	125633887	-	8789
1583.95	0.497308	0.3427	1.45115	0.146739	1	ANKRD52	chr12	56631591	56652175	-	8792
1.56677	0.0760811	1.81556	0.041905	0.966574	NA	ANKRD53	chr2	71205510	71212626	+	2516
270.888	0.171899	0.276363	0.622006	0.533938	1	ANKRD54	chr22	38226862	38245334	-	4477
3.62001	0.871042	1.3387	0.650662	0.515265	NA	ANKRD55	chr5	55395507	55529186	-	2962
91.3875	-0.67354	0.535278	-1.2583	0.208283	1	ANKRD6	chr6	90142889	90343553	+	8306
1.83936	0.328792	2.00158	0.164266	0.869522	NA	ANKRD63	chr15	40573645	40574787	-	1142
1.63204	0.823087	2.09531	0.392823	0.69445	NA	ANKRD7	chr7	117854727	117882785	+	1622
265.169	0.0980635	0.822294	0.119256	0.905072	1	ANKRD9	chr14	102973179	102976136	-	2130
684.803	0.450033	0.362475	1.24155	0.214401	1	ANKS1A	chr6	34857042	35059179	+	6741
77.2105	0.082287	0.562403	0.146313	0.883674	1	ANKS3	chr16	4746513	4784379	-	7759
41.2484	0.742931	0.499038	1.48873	0.13656	1	ANKS6	chr9	101493611	101559247	-	8787
889.909	-1.35939	0.48329	-2.81277	0.00491165	1	ANKZF1	chr2	220094479	220101391	+	6113
1051.17	-0.00874614	0.642165	-0.0136198	0.989133	1	ANLN	chr7	36429415	36493400	+	5984
543.715	0.568156	0.359988	1.57826	0.114505	1	ANO10	chr3	43396351	43733086	-	5262
85.7385	0.815642	0.593356	1.37462	0.169248	1	ANO2	chr12	5641035	6055398	-	5974
89.3278	1.68704	0.947927	1.77972	0.0751222	1	ANO5	chr11	22214722	22304903	+	6877
27068.6	-0.0284879	0.452805	-0.0629141	0.949835	1	ANO6	chr12	45609770	45834187	+	8208
9.68773	0.463359	0.778783	0.594977	0.551859	1	ANO7	chr2	242127924	242164792	+	5673
1.80868	0.175583	1.62117	0.108306	0.913753	NA	ANO7P1	chr1	16542404	16554522	-	1972
229.188	0.246096	0.465672	0.528475	0.59717	1	ANO8	chr19	17434032	17445638	-	4962
11.1488	-2.0578	1.11945	-1.83822	0.0660293	1	ANO9	chr11	417933	442011	-	6192
3685.6	0.423989	0.420688	1.00785	0.313529	1	ANP32A	chr15	69070874	69113236	-	7534
1.43674	2.76645	2.57335	1.07504	0.282358	NA	ANP32AP1	chr15	35474000	35530398	+	1072
6358.07	-0.139929	0.282491	-0.495339	0.620361	1	ANP32B	chr9	100745643	100778225	+	1841
12.718	0.18143	0.918735	0.197478	0.843454	1	ANP32BP1	chr15	75613738	75615034	-	1296
3.17577	0.0434941	1.25082	0.0347724	0.972261	NA	ANP32C	chr4	165118159	165118863	-	704
1.86863	3.24514	2.07682	1.56255	0.118158	NA	ANP32D	chr12	48866448	48866843	+	395
2548.44	0.680174	0.727902	0.93443	0.350082	1	ANP32E	chr1	150190717	150208504	-	3599
4565.88	0.0410555	0.324866	0.126377	0.899434	1	ANPEP	chr15	90328120	90358633	-	4848
1171.75	-0.895387	0.571227	-1.56748	0.117003	1	ANTXR2	chr4	80822303	81046608	-	10075
1692.05	-1.88658	0.698605	-2.70049	0.00692365	1	ANXA1	chr9	75766673	75785309	+	4547
2081.7	-0.364977	0.316196	-1.15427	0.248388	1	ANXA11	chr10	81910645	81965328	-	8748
206.424	-0.358953	0.449629	-0.798332	0.424678	1	ANXA2	chr15	60639333	60695082	-	8796
27.8087	-0.871184	0.514469	-1.69337	0.090386	1	ANXA2R	chr5	43039335	43043272	-	2232
687.598	0.265299	0.4639	0.571889	0.567397	1	ANXA3	chr4	79472673	79531597	+	5099
309.272	0.480693	0.490748	0.979511	0.327327	1	ANXA4	chr2	69871557	70053596	+	9929
1121.29	0.166706	0.45583	0.365719	0.714575	1	ANXA5	chr4	122589110	122618268	-	3022
159.182	-0.755341	0.462225	-1.63414	0.10223	1	ANXA6	chr5	150480273	150537443	-	5397
3284.77	-0.0448119	0.36816	-0.121718	0.903122	1	ANXA7	chr10	75134859	75173834	-	2846
8.93296	1.47091	0.914869	1.60778	0.107883	1	ANXA9	chr1	150954493	150968110	+	1812
403.279	-0.727185	0.767333	-0.947678	0.343293	1	AOAH	chr7	36552456	36764154	-	3583
13.7933	-0.412937	0.927333	-0.445295	0.656106	1	AOC2	chr17	40996617	41002724	+	2653
8.17017	-1.88624	1.14423	-1.64847	0.0992554	1	AOC3	chr17	41003201	41010147	+	4485
8.58089	-2.81893	1.34544	-2.09517	0.0361563	1	AOX2P	chr2	201560640	201658962	+	3902
3.24517	-1.77866	1.69904	-1.04686	0.295164	NA	AOX3P	chr2	201542956	201603504	+	4419
6.57193	-0.855084	0.97733	-0.874918	0.381619	NA	AP000253.1	chr21	33025906	33031813	-	2230
13.6947	-1.34832	0.786002	-1.71542	0.0862683	1	AP000254.8	chr21	33039041	33039560	-	519
1.84043	-0.52473	1.96947	-0.266432	0.789906	NA	AP000255.6	chr21	33108045	33108720	+	675
2.87973	-0.439313	1.38369	-0.317493	0.750869	NA	AP000295.10	chr21	34681796	34682486	+	690
2.27045	-1.99664	1.57502	-1.26769	0.204908	NA	AP000295.9	chr21	34619079	34655517	+	993
34.1861	1.23333	0.81309	1.51684	0.129307	1	AP000322.53	chr21	35791013	35796264	-	1048
27.6859	-0.0115641	0.47781	-0.0242024	0.980691	1	AP000347.2	chr22	24000281	24059543	-	6998
2.43368	1.35694	1.54163	0.8802	0.378751	NA	AP000347.4	chr22	23980679	23982949	-	904
6.64434	-0.141025	0.859565	-0.164066	0.869679	NA	AP000350.4	chr22	24236613	24241117	-	1473
36.0116	0.0460933	0.475121	0.0970138	0.922715	1	AP000350.5	chr22	24243619	24249255	-	5636
1.45017	0.341849	2.16775	0.157698	0.874695	NA	AP000350.6	chr22	24269087	24271761	+	1760
2.40575	-0.533324	1.36846	-0.389726	0.696739	NA	AP000356.1	chr22	25047814	25048364	+	550
3.26102	2.44535	2.08856	1.17083	0.241668	NA	AP000357.4	chr22	25082890	25084054	+	1164
1.47841	0.293306	1.66173	0.176506	0.859896	NA	AP000442.1	chr11	59383902	59407334	+	756
63.842	1.33251	0.459215	2.90171	0.00371133	1	AP000476.1	chr21	25801054	25920256	+	4962
56.8261	-0.359954	0.884859	-0.406792	0.684161	1	AP000487.5	chr11	70218352	70244594	-	3074
7.97826	-1.40032	1.32052	-1.06043	0.28895	1	AP000487.6	chr11	70128473	70209474	-	537
12.4497	-1.04977	0.84149	-1.24751	0.212212	1	AP000525.9	chr22	16147979	16193004	-	5535
7.60415	-1.75233	1.08616	-1.61333	0.106673	1	AP000580.1	chr11	77524365	77524722	-	357
7.37953	0.410704	1.08014	0.380234	0.703772	1	AP000662.4	chr11	57405497	57420263	+	3217
10.8639	-1.87198	1.14402	-1.63632	0.101772	1	AP000692.10	chr21	37692090	37692968	-	878
2.68355	-2.93444	1.6469	-1.7818	0.0747822	NA	AP000692.9	chr21	37732928	37734338	+	594
5.54707	-4.95588	2.03855	-2.43108	0.0150538	NA	AP000695.1	chr21	37858165	37860058	+	1893
3.26127	-5.18889	2.31563	-2.24082	0.0250379	NA	AP000695.4	chr21	37818029	37904706	+	1175
4.15341	-5.54128	1.98432	-2.79254	0.00522961	NA	AP000695.6	chr21	37802658	37853368	+	891
8.28352	-0.839043	1.02104	-0.821751	0.411218	1	AP000769.1	chr11	65222728	65234028	+	690
1.02371	-2.33992	3.2933	-0.71051	0.477388	NA	AP000974.1	chr11	85563600	85565986	-	2386
1.46555	-2.89968	2.47995	-1.16925	0.242302	NA	AP001055.6	chr21	45578623	45579959	-	865
37.1111	-1.44724	0.710459	-2.03704	0.0416458	1	AP001062.7	chr21	45751117	45755734	+	4352
1.36967	2.75785	2.14121	1.28799	0.19775	NA	AP001065.15	chr21	45905460	45910171	+	910
5.58025	-1.3904	1.07633	-1.2918	0.196425	NA	AP001171.1	chr21	21629065	21631133	-	862
25.804	1.21223	0.799814	1.51564	0.129609	1	AP001189.4	chr11	76368100	76374910	+	1423
24.4055	0.297481	0.760327	0.391255	0.695609	1	AP001258.4	chr11	58897606	58910488	-	2639
6.69096	-0.346797	1.0417	-0.332915	0.739198	NA	AP001347.6	chr21	15399742	15516789	+	1766
42.6251	0.486825	0.584398	0.833037	0.404824	1	AP001372.2	chr11	74204411	74209578	+	2491
5.01037	-2.16031	1.35056	-1.59957	0.109694	NA	AP001412.1	chr21	38640085	38640785	+	700
1.79469	-3.2436	2.04009	-1.58993	0.111851	NA	AP001429.1	chr21	38473114	38473643	+	529
19.6861	-0.412958	0.608729	-0.678394	0.497522	1	AP001437.1	chr21	38737779	38738234	-	455
2.10536	-2.396	2.02817	-1.18136	0.23746	NA	AP001468.1	chr21	47612391	47613673	-	801
1.39141	-0.26009	1.90761	-0.136343	0.89155	NA	AP001469.7	chr21	47666804	47667596	+	388
3.13544	0.370759	1.18256	0.313521	0.753885	NA	AP001469.9	chr21	47671463	47674047	-	2275
24.1779	-0.748532	0.665037	-1.12555	0.260356	1	AP001816.1	chr4	102268937	102270040	+	788
2.28975	-2.66554	1.77078	-1.5053	0.132248	NA	AP001877.1	chr11	95556681	95557336	-	652
325.519	0.80929	0.716871	1.12892	0.258932	1	AP003068.18	chr11	64941588	64943941	-	2353
784.693	1.21081	0.662501	1.82763	0.0676047	1	AP003068.23	chr11	64945077	64949305	-	1580
1.3343	-0.0413385	2.5922	-0.0159473	0.987276	NA	AP003068.6	chr11	64852451	64856847	-	4192
5.11874	-0.615992	1.16905	-0.526918	0.598251	NA	AP003733.1	chr11	61735453	61736755	+	1302
1.46869	-1.25344	2.52477	-0.49646	0.61957	NA	AP003774.1	chr11	64092522	64096976	-	669
1.0267	-0.494355	2.71225	-0.182267	0.855373	NA	AP003774.4	chr11	64216546	64219126	+	2335
3.88617	0.929474	1.57907	0.58862	0.556116	NA	AP006222.2	chr1	227615	267253	-	3947
5.08646	1.15461	1.2438	0.928294	0.353255	NA	AP006621.1	chr11	780117	780755	+	633
20.9853	0.12743	0.633322	0.201209	0.840535	1	AP006621.5	chr11	777578	784297	+	1056
1.10803	-1.34559	2.62721	-0.512175	0.608529	NA	AP006621.6	chr11	781645	782105	+	282
272.087	0.34219	0.539306	0.634502	0.525754	1	AP1AR	chr4	113152893	113191203	+	3434
2617.29	0.317451	0.33495	0.947758	0.343253	1	AP1B1	chr22	29723669	29819168	-	6697
3429.9	-0.0393626	0.262988	-0.149674	0.881021	1	AP1G1	chr16	71762913	71843104	-	10947
746.556	0.333255	0.293986	1.13357	0.256973	1	AP1G2	chr14	24028774	24037279	-	6888
1014.88	0.613997	0.284095	2.16124	0.0306768	1	AP1M1	chr19	16308389	16346160	+	3798
12.8921	-0.690966	0.894116	-0.772792	0.439645	1	AP1M2	chr19	10683347	10697991	-	2202
293.432	0.734266	0.436388	1.6826	0.0924527	1	AP1S1	chr7	100797678	100804877	+	1532
625.976	-0.223468	0.473572	-0.471878	0.637014	1	AP1S2	chrX	15843929	15873054	-	5354
22.2064	-1.56	0.756375	-2.06247	0.0391627	1	AP1S3	chr2	224616403	224702744	-	4274
1764.57	0.068184	0.325522	0.20946	0.834089	1	AP2A1	chr19	50270225	50310370	+	8730
336.535	0.514494	0.387708	1.32702	0.184504	1	AP2A2	chr11	924894	1012239	+	9542
7694.21	0.386108	0.316511	1.21989	0.222507	1	AP2B1	chr17	33905065	34053436	+	7766
5678.29	-0.1394	0.337312	-0.413268	0.67941	1	AP2M1	chr3	183892477	183901879	+	4743
703.412	0.135459	0.274304	0.493827	0.621429	1	AP2S1	chr19	47341393	47354249	-	1698
1380.3	0.227754	0.329804	0.690573	0.489834	1	AP3B1	chr5	77296349	77590579	-	7280
3029.98	-0.0774199	0.284678	-0.271956	0.785656	1	AP3D1	chr19	2100988	2164464	-	8589
1656.58	0.292469	0.286087	1.02231	0.306636	1	AP3M1	chr10	75881524	75910821	-	4391
217.208	-0.342294	0.337159	-1.01523	0.309996	1	AP3M2	chr8	42010464	42029191	+	6265
730.028	0.184538	0.30667	0.601745	0.547344	1	AP3S1	chr5	115177178	115249778	+	3187
398.594	0.175007	0.293709	0.595852	0.551274	1	AP3S2	chr15	90373831	90437574	-	8133
449.589	0.086938	0.282793	0.307427	0.758519	1	AP4B1	chr1	114437370	114447823	-	5856
557.761	0.351112	0.332966	1.0545	0.291655	1	AP4E1	chr15	51200869	51298097	+	7337
90.6939	0.0744873	0.415892	0.179103	0.857857	1	AP4M1	chr7	99699172	99707968	+	4707
246.774	-0.224506	0.345301	-0.650175	0.515579	1	AP4S1	chr14	31494312	31562818	+	4381
274.917	-1.13205	0.577036	-1.96183	0.0497822	1	AP5B1	chr11	65543364	65548273	-	4809
778.448	0.234444	0.308587	0.759735	0.447413	1	AP5M1	chr14	57735627	57756797	+	4360
229.927	-0.0175255	0.495713	-0.0353541	0.971797	1	AP5S1	chr20	3801178	3805949	+	1945
610.854	-0.646457	0.469001	-1.37837	0.168089	1	AP5Z1	chr7	4815253	4833943	+	6859
864.842	0.295626	0.371028	0.796776	0.425581	1	APAF1	chr12	99038919	99129204	+	7874
1314.6	0.0165839	0.306016	0.0541928	0.956782	1	APBA2	chr15	29129629	29410518	+	6846
220.748	-0.0139196	0.296654	-0.0469219	0.962575	1	APBA3	chr19	3750817	3761697	-	5550
16.74	-0.199595	0.655467	-0.304508	0.760741	1	APBB1	chr11	6416355	6440644	-	5179
220.971	0.569384	0.502324	1.1335	0.257005	1	APBB1IP	chr10	26727132	26856732	+	3966
3.67653	-0.266791	1.21968	-0.218738	0.826854	NA	APBB2	chr4	40812044	41218731	-	12930
139.173	0.255191	0.475561	0.536611	0.591536	1	APBB3	chr5	139937853	139973337	-	4764
1428.53	-0.0540589	0.350335	-0.154306	0.877368	1	APC	chr5	112043195	112181936	+	12455
3.03795	-3.1984	2.10929	-1.51634	0.129434	NA	APC2	chr19	1446300	1473243	+	12596
1181.14	0.801607	0.461453	1.73714	0.0823628	1	APEH	chr3	49711435	49721396	+	4652
2128.11	-0.0493634	0.273993	-0.180163	0.857024	1	APEX1	chr14	20923350	20925927	+	1879
442.41	0.233896	0.287006	0.814951	0.4151	1	APEX2	chrX	55026790	55035490	+	3239
2088.7	-0.333102	0.425724	-0.782437	0.433958	1	APH1A	chr1	150237804	150241980	-	3462
901.429	0.691786	0.386482	1.78996	0.0734606	1	APH1B	chr15	63568217	63601325	+	5484
2253.99	0.50616	0.387109	1.30754	0.191029	1	API5	chr11	43333513	43366079	+	4634
3.7814	0.253924	1.47302	0.172384	0.863136	NA	API5P1	chrX	115238174	115239683	-	1509
328.379	0.442726	0.423094	1.0464	0.295375	1	APIP	chr11	34874641	34938046	-	5421
48.1582	0.565021	0.452656	1.24824	0.211945	1	APITD1	chr1	10490159	10512210	+	2850
168.091	0.568185	0.507816	1.11888	0.263192	1	APLF	chr2	68694693	68858004	+	5352
9.87606	-4.39485	1.73074	-2.53929	0.0111078	1	APLN	chrX	128779240	128788933	-	3217
33.1703	0.557179	0.517524	1.07662	0.281648	1	APLP1	chr19	36358801	36370693	+	3636
3654.83	-0.601611	0.252089	-2.38651	0.0170093	1	APLP2	chr11	129939732	130014699	+	7421
2992.55	0.0254235	0.426073	0.0596694	0.952419	1	APMAP	chr20	24943561	24973615	-	2444
486.818	0.939532	0.4904	1.91585	0.0553842	1	APOA1BP	chr1	156561554	156564091	+	1927
4.95754	-3.90823	1.69204	-2.30978	0.0209002	NA	APOBEC3A	chr22	39348746	39359188	+	2003
406.255	0.30482	0.869137	0.350715	0.725802	1	APOBEC3B	chr22	39378352	39388809	+	1889
1462.15	0.542443	0.485186	1.11801	0.263563	1	APOBEC3C	chr22	39410088	39416357	+	2814
74.8434	-0.0800294	0.555134	-0.144162	0.885372	1	APOBEC3D	chr22	39410368	39429281	+	2537
144.028	0.400637	0.408875	0.979852	0.327159	1	APOBEC3F	chr22	39436609	39449915	+	3235
231.551	0.286127	0.488698	0.585489	0.558219	1	APOBEC3G	chr22	39436924	39483748	+	5487
14.446	0.581694	0.847828	0.686099	0.492651	1	APOBEC3H	chr22	39493229	39500072	+	1245
1095.73	-0.0216169	0.66929	-0.0322982	0.974234	1	APOBR	chr16	28505970	28510291	+	3788
27.8792	-0.805697	0.728802	-1.10551	0.268939	1	APOC1	chr19	45417504	45422606	+	1224
1.80142	-2.3796	2.90118	-0.820218	0.412092	NA	APOD	chr3	195295573	195311076	-	2189
40.6254	-2.15719	0.927601	-2.32556	0.0200422	1	APOE	chr19	45409011	45412650	+	2187
200.724	-1.24516	0.655664	-1.89909	0.0575531	1	APOL1	chr22	36649056	36663576	+	3511
215.149	-1.14058	0.646916	-1.76311	0.0778818	1	APOL2	chr22	36622256	36636000	-	3467
137.914	-0.414026	0.407509	-1.01599	0.309633	1	APOL3	chr22	36536372	36562225	-	5977
2.66173	0.917427	1.91997	0.477835	0.632768	NA	APOL4	chr22	36585172	36600886	-	4368
1000.94	-2.61736	0.691052	-3.78751	0.000152167	1	APOL6	chr22	36044442	36064456	+	10118
74.0567	-0.854237	0.498516	-1.71356	0.0866092	1	APOLD1	chr12	12878851	12982909	+	7226
42.1109	-1.70007	0.709755	-2.39529	0.0166072	1	APOM	chr6	31620193	31625987	+	1654
64.4706	0.861555	0.586373	1.46929	0.141753	1	APOO	chrX	23851470	23926057	-	1143
232.54	-0.482076	0.325656	-1.48032	0.138787	1	APOOL	chrX	84258832	84343069	+	1270
167.108	-0.068369	0.333928	-0.204742	0.837774	1	APOPT1	chr14	104029299	104073860	+	3921
7674.81	-0.680283	0.405121	-1.67921	0.0931114	1	APP	chr21	27252861	27543446	-	6325
931.758	0.0497817	0.257214	0.193542	0.846535	1	APPBP2	chr17	58520520	58603580	-	9851
1093.78	-0.316972	0.365277	-0.867758	0.385527	1	APPL1	chr3	57261765	57307496	+	7010
360.989	0.617324	0.448887	1.37523	0.169059	1	APPL2	chr12	105567074	105630016	-	5101
1096.83	0.3959	0.292961	1.35137	0.176576	1	APRT	chr16	88875747	88878352	-	1799
378.43	0.514955	0.355895	1.44693	0.147916	1	APTX	chr9	32972604	33025166	-	3777
18.3615	0.00451513	1.07938	0.00418306	0.996662	1	AQP1	chr7	30893010	30965131	+	3875
150.408	1.49184	0.386467	3.86021	0.00011329	1	AQP10	chr1	154293566	154297801	+	2287
5.65396	-0.167281	1.3329	-0.125501	0.900127	NA	AQP11	chr11	77300436	77321400	+	2393
117.626	-0.104464	0.68747	-0.151955	0.879223	1	AQP3	chr9	33441152	33447609	-	2926
3.93043	-0.52372	1.58326	-0.330787	0.740806	NA	AQP9	chr15	58430368	58478110	+	3228
1291.47	0.416439	0.291244	1.42987	0.152756	1	AQR	chr15	35147732	35262040	-	9745
189.5	-0.868399	0.69473	-1.24998	0.211307	1	AR	chrX	66764465	66950461	+	12082
1037.1	-0.380044	0.341806	-1.11187	0.266194	1	ARAF	chrX	47420516	47431307	+	3481
3187.57	0.189335	0.337158	0.561562	0.574415	1	ARAP1	chr11	72396114	72504644	-	9009
38.5217	-2.90302	0.865735	-3.35324	0.000798707	1	ARAP2	chr4	35949843	36246131	-	12380
14.7314	0.760331	1.04705	0.726168	0.467736	1	ARAP3	chr5	141032968	141061788	-	6154
2.00567	-3.37766	2.30969	-1.46239	0.143635	NA	ARC	chr8	143692405	143696833	-	3988
4161.76	0.0734308	0.240511	0.305312	0.760128	1	ARCN1	chr11	118443105	118473748	+	4166
1.9077	-3.33147	2.38376	-1.39757	0.162243	NA	AREG	chr4	75310851	75320726	+	1642
1630.05	-0.445059	0.362977	-1.22614	0.220147	1	AREL1	chr14	75120140	75179818	-	7280
10235.2	-0.207737	0.400492	-0.518706	0.603966	1	ARF1	chr1	228270361	228286912	+	3272
6953.68	0.139395	0.369358	0.377399	0.705877	1	ARF3	chr12	49329506	49351334	-	4992
3724.92	0.193227	0.261178	0.739828	0.459405	1	ARF4	chr3	57557090	57583947	-	2587
1076.61	-0.119858	0.308025	-0.389117	0.697189	1	ARF5	chr7	127228399	127231759	+	1866
676.97	-0.14396	0.279206	-0.515603	0.606132	1	ARF6	chr14	50359810	50361490	+	1581
686.31	-0.283257	0.414048	-0.684115	0.493902	1	ARFGAP1	chr20	61904137	61921142	+	6594
1978.22	-0.322478	0.394103	-0.81826	0.413209	1	ARFGAP2	chr11	47185848	47198676	-	5907
1366.64	-0.245546	0.290726	-0.844595	0.398337	1	ARFGAP3	chr22	43192508	43254112	-	3364
3799.38	-0.0609478	0.278129	-0.219135	0.826545	1	ARFGEF1	chr8	68085747	68255912	-	10930
2852.28	-0.333741	0.332737	-1.00302	0.315853	1	ARFGEF2	chr20	47538427	47653230	+	8906
288.734	0.42855	0.440014	0.973947	0.330083	1	ARFIP1	chr4	153701089	153839615	+	4253
736.397	-0.217311	0.281425	-0.772179	0.440009	1	ARFIP2	chr11	6496910	6502666	-	4216
378.262	0.283834	0.345156	0.822335	0.410886	1	ARFRP1	chr20	62329996	62339377	-	7601
745.23	-0.876901	0.487863	-1.79744	0.0722666	1	ARG2	chr14	68086515	68118437	+	2410
2708.13	-0.478085	0.290418	-1.6462	0.0997232	1	ARGLU1	chr13	107194021	107220512	-	4069
2261.28	0.199424	0.316817	0.62946	0.529048	1	ARHGAP1	chr11	46698630	46722165	-	6124
358.282	0.163257	0.391369	0.417144	0.676573	1	ARHGAP10	chr4	148653214	148993931	+	10736
1499.06	0.300397	0.661285	0.454262	0.649641	1	ARHGAP11A	chr15	32907345	32932150	+	6415
388.851	-0.237723	0.518407	-0.458564	0.646547	1	ARHGAP11B	chr15	30916697	31065196	+	9164
233.253	0.123405	0.332077	0.371616	0.710179	1	ARHGAP12	chr10	32094365	32217742	-	5822
942.153	0.143392	0.339937	0.421821	0.673156	1	ARHGAP15	chr2	143848931	144525921	+	7717
870.485	-0.708771	0.408818	-1.73371	0.0829697	1	ARHGAP17	chr16	24930706	25026987	-	9867
11379.9	-0.243106	0.371337	-0.654678	0.512675	1	ARHGAP18	chr6	129897277	130031370	-	4623
1080.13	0.435572	0.367524	1.18515	0.235957	1	ARHGAP19	chr10	98978996	99052413	-	6145
4.60665	-3.57455	1.94452	-1.83827	0.066023	NA	ARHGAP20	chr11	110447766	110583912	-	7105
22165	-0.666195	0.551933	-1.20702	0.227424	1	ARHGAP21	chr10	24872538	25012597	-	10710
123.445	0.164282	0.454933	0.361113	0.718015	1	ARHGAP22	chr10	49654077	49864310	-	6763
48.5792	-1.84067	0.697876	-2.63753	0.00835113	1	ARHGAP23	chr17	36584662	36668628	+	7986
24.49	-1.72944	1.06838	-1.61875	0.1055	1	ARHGAP24	chr4	86396267	86923823	+	7890
1109.17	-0.756167	0.24732	-3.05745	0.00223232	1	ARHGAP25	chr2	68906733	69053965	+	5491
68.9104	-1.51587	0.559253	-2.71052	0.00671769	1	ARHGAP26	chr5	142149949	142608576	+	13312
196.955	-0.0252778	0.475305	-0.0531822	0.957587	1	ARHGAP27	chr17	43471275	43511787	-	10398
11.8907	-1.31688	1.36384	-0.965562	0.334263	1	ARHGAP29	chr1	94614544	94740624	-	15498
1315.61	-0.734781	0.503844	-1.45835	0.144744	1	ARHGAP30	chr1	161016736	161039760	-	5053
203.58	-1.25787	0.66034	-1.90489	0.0567944	1	ARHGAP31	chr3	119013220	119139561	+	9371
3.83392	0.392409	1.13216	0.346602	0.72889	NA	ARHGAP31-AS1	chr3	119033140	119041607	-	622
1494.32	0.478217	0.388784	1.23003	0.218685	1	ARHGAP32	chr11	128834955	129149219	-	12818
103.048	-0.781246	0.425784	-1.83484	0.0665292	1	ARHGAP33	chr19	36265434	36279724	+	5235
2279.23	-0.196326	0.293952	-0.667883	0.504209	1	ARHGAP35	chr19	47421933	47508334	+	11239
2.12163	0.463939	1.91401	0.242392	0.808477	NA	ARHGAP39	chr8	145754563	145911194	-	4999
848.205	-0.10535	0.304012	-0.346532	0.728943	1	ARHGAP4	chrX	153172821	153200452	-	5550
37.1626	-0.301076	0.748892	-0.402028	0.687663	1	ARHGAP42	chr11	100558384	100862668	+	6914
2.13664	-1.6569	1.97649	-0.838306	0.401859	NA	ARHGAP44	chr17	12692856	12894960	+	9257
1774.52	-0.377391	0.320351	-1.17805	0.238775	1	ARHGAP5	chr14	32545320	32628934	+	10876
29.2146	0.150657	0.566903	0.265754	0.790429	1	ARHGAP5-AS1	chr14	32544625	32545999	-	1374
9145.64	-0.404164	0.431068	-0.937588	0.348456	1	ARHGAP6	chrX	11136239	11683821	-	8337
6.26001	-0.550226	1.2746	-0.431684	0.665971	NA	ARHGAP8	chr22	45098355	45258665	+	5653
338.874	-0.00606559	0.53112	-0.0114204	0.990888	1	ARHGAP9	chr12	57866038	57882597	-	5108
3526.37	0.200427	0.266875	0.751014	0.452644	1	ARHGDIA	chr17	79825597	79829282	-	2899
12804.8	0.180672	0.2997	0.602843	0.546613	1	ARHGDIB	chr12	15094951	15114662	-	2092
1213.47	-0.142615	0.316995	-0.449898	0.652784	1	ARHGEF1	chr19	42387228	42434302	+	8596
386.209	1.43783	0.715724	2.00892	0.0445458	1	ARHGEF10	chr8	1772142	1906807	+	10759
2.00057	-4.49098	2.72812	-1.64618	0.0997268	NA	ARHGEF10L	chr1	17866330	18024369	+	7814
122.046	-0.513731	0.547487	-0.938342	0.348069	1	ARHGEF11	chr1	156904632	157015162	-	9351
9829.92	-0.924506	0.488322	-1.89323	0.0583269	1	ARHGEF12	chr11	120207787	120360645	+	23648
80.0376	0.129688	0.40273	0.322023	0.747436	1	ARHGEF17	chr11	73019334	73080136	+	9517
269.36	-0.0185546	0.338092	-0.0548804	0.956234	1	ARHGEF18	chr19	7459999	7537363	+	6216
51.2271	1.07181	0.539149	1.98796	0.0468161	1	ARHGEF19	chr1	16524349	16539104	-	3730
2075.7	-0.277619	0.311329	-0.891723	0.372541	1	ARHGEF2	chr1	155916630	155976861	-	9178
5.99205	0.869001	1.11514	0.779277	0.435817	NA	ARHGEF25	chr12	58003963	58013162	+	3347
8.16373	0.0439348	0.846492	0.0519022	0.958607	1	ARHGEF26	chr3	153838792	153975616	+	5473
4.28505	1.91611	1.70202	1.12579	0.260256	NA	ARHGEF26-AS1	chr3	153742190	153839121	-	4350
11.0707	-1.161	0.900283	-1.2896	0.197191	1	ARHGEF28	chr5	72921983	73237818	+	15578
4465.73	-0.762194	0.548831	-1.38876	0.164906	1	ARHGEF3	chr3	56761446	57113357	-	6570
2.60755	0.376073	1.56407	0.240445	0.809985	NA	ARHGEF33	chr2	39117021	39202590	+	5468
1.31704	-3.8689	2.51362	-1.53917	0.123762	NA	ARHGEF34P	chr7	143969538	143991256	-	5105
1.81447	-0.25546	1.72543	-0.148056	0.882298	NA	ARHGEF37	chr5	148931510	149014531	+	5310
141.264	0.465205	0.73136	0.636082	0.524723	1	ARHGEF39	chr9	35658872	35675863	-	6485
1.37486	0.754341	2.20442	0.342194	0.732205	NA	ARHGEF4	chr2	131594489	131804836	+	9987
215.917	-2.06987	0.713873	-2.8995	0.00373763	1	ARHGEF40	chr14	21538429	21558399	+	8169
1.95993	-4.45176	2.18613	-2.03636	0.0417137	NA	ARHGEF5	chr7	144052381	144077725	+	5803
2416.07	-0.922106	0.409827	-2.24999	0.0244496	1	ARHGEF6	chrX	135747706	135864247	-	6539
2622.8	-1.00275	0.471145	-2.12832	0.0333105	1	ARHGEF7	chr13	111766906	111958084	+	11305
551.076	0.684327	0.412435	1.65923	0.0970686	1	ARHGEF9	chrX	62854847	63005426	-	6659
3076.95	-0.37204	0.289075	-1.287	0.198094	1	ARID1A	chr1	27022524	27108595	+	9225
1612.03	-0.302226	0.302104	-1.0004	0.317115	1	ARID1B	chr6	157099063	157531913	+	16312
2125.62	-0.610338	0.33185	-1.8392	0.0658863	1	ARID2	chr12	46123448	46301823	+	12103
596.396	-0.60076	0.400262	-1.50092	0.133376	1	ARID3A	chr19	925781	975939	+	7491
785.943	-1.17338	0.540202	-2.17212	0.0298464	1	ARID3B	chr15	74833518	74890472	+	6201
804.4	-0.673155	0.303507	-2.21793	0.0265599	1	ARID4A	chr14	58765103	58840605	+	7542
1529.66	-0.523275	0.288318	-1.81492	0.0695361	1	ARID4B	chr1	235294949	235491534	-	11036
2141.55	-2.72751	0.762212	-3.57842	0.000345677	1	ARID5A	chr2	97202480	97218375	+	3558
221.214	-0.891498	0.501622	-1.77723	0.0755305	1	ARID5B	chr10	63661059	63856703	+	8153
1843.54	-0.671929	0.357113	-1.88156	0.059896	1	ARIH1	chr15	72766667	72879692	+	7230
1977.88	-0.784222	0.389555	-2.01312	0.0441017	1	ARIH2	chr3	48956254	49023815	+	7993
19.9547	-1.4556	0.752769	-1.93366	0.0531547	1	ARIH2OS	chr3	48955221	48956818	-	1597
897.643	0.563569	0.397574	1.41752	0.156331	1	ARL1	chr12	101786898	101801598	-	4969
130.725	0.663077	0.587628	1.1284	0.259153	1	ARL10	chr5	175792471	175828866	+	11453
30.5983	-0.543969	0.737896	-0.737188	0.461008	1	ARL11	chr13	50202435	50208008	+	3823
372.177	0.512379	0.504458	1.0157	0.309771	1	ARL13B	chr3	93698983	93774512	+	4148
313.671	0.303734	0.38893	0.780948	0.434833	1	ARL14EP	chr11	30344598	30359774	+	5460
1776.58	1.00529	0.462287	2.17461	0.0296595	1	ARL15	chr5	53179775	53606412	-	3783
294.122	-0.130979	0.365344	-0.358508	0.719963	1	ARL16	chr17	79648204	79650954	-	2595
11.9325	0.153832	1.12357	0.136914	0.891099	1	ARL17A	chr17	44594068	44657088	-	4841
2.12724	-0.761471	1.41271	-0.539015	0.589876	NA	ARL17B	chr17	44352150	44439130	-	4099
423.632	0.488776	0.316255	1.54551	0.122222	1	ARL2	chr11	64781585	64789656	+	2079
806.13	0.592616	0.307412	1.92776	0.053885	1	ARL2BP	chr16	57279010	57287516	+	2118
168.484	0.450124	0.403503	1.11554	0.264619	1	ARL3	chr10	104433488	104474164	-	3838
184.748	-0.921282	0.484837	-1.90019	0.0574081	1	ARL4A	chr7	12726481	12730559	+	3558
104.19	0.147009	0.635135	0.23146	0.816957	1	ARL4C	chr2	235401685	235405697	-	4012
1.34866	0.210082	2.1366	0.0983253	0.921674	NA	ARL4D	chr17	41476327	41478505	+	1610
1384.17	0.542959	0.42047	1.29132	0.196594	1	ARL5A	chr2	152645498	152685006	-	6705
2063.38	-0.489559	0.449288	-1.08963	0.275874	1	ARL5B	chr10	18948334	18970568	+	7190
14.6228	0.177145	0.651493	0.271907	0.785694	1	ARL5B-AS1	chr10	18940195	18948214	-	1373
36.5623	0.456809	0.502942	0.908275	0.363733	1	ARL6	chr3	97483365	97519953	+	2248
3234.5	0.15275	0.338448	0.451324	0.651756	1	ARL6IP1	chr16	18802991	18813000	-	3657
1.6288	0.45647	2.45726	0.185764	0.85263	NA	ARL6IP1P2	chr10	37283951	37284513	+	562
1.2273	1.65133	3.15574	0.523278	0.600781	NA	ARL6IP1P3	chr11	80364473	80365032	-	559
38.6118	-0.465629	0.441589	-1.05444	0.291681	1	ARL6IP4	chr12	123464607	123467456	+	2775
7636.09	-0.112044	0.355102	-0.315526	0.752362	1	ARL6IP5	chr3	69134095	69155217	+	2517
637.909	-0.0436277	0.306366	-0.142404	0.886761	1	ARL6IP6	chr2	153574407	153617767	+	3343
704.012	-0.674724	0.424471	-1.58956	0.111933	1	ARL8A	chr1	202102532	202113869	-	1967
4270.67	0.452006	0.389016	1.16192	0.245267	1	ARL8B	chr3	5163905	5222596	+	3567
595.259	0.683509	0.569969	1.1992	0.230449	1	ARMC1	chr8	66514694	66546442	-	3400
270.284	1.10675	0.53129	2.08315	0.0372378	1	ARMC10	chr7	102715328	102740205	+	4564
2.79858	-0.638035	1.45693	-0.437931	0.661436	NA	ARMC12	chr6	35704809	35716856	+	1412
22.6134	0.383747	0.821402	0.467186	0.640367	1	ARMC2	chr6	109169619	109295186	+	3740
5.86803	0.225642	1.43246	0.157521	0.874835	NA	ARMC3	chr10	23216953	23326518	+	6042
405.865	-0.330531	0.470754	-0.702131	0.482597	1	ARMC5	chr16	31469401	31478487	+	5540
408.114	0.917869	0.330223	2.77954	0.00544357	1	ARMC6	chr19	19144384	19170563	+	3482
298.532	-0.544176	0.343467	-1.58436	0.113112	1	ARMC7	chr17	73106047	73126360	+	2819
3519.3	0.124428	0.289768	0.429407	0.667627	1	ARMC8	chr3	137906109	138017231	+	9807
9.76538	-1.7816	0.804576	-2.21433	0.0268062	1	ARMC9	chr2	232063260	232239548	+	9631
195.593	0.0503398	0.359374	0.140076	0.8886	1	ARMCX1	chrX	100805514	100809683	+	2137
2.83995	0.00130999	1.3632	0.000960971	0.999233	NA	ARMCX2	chrX	100910267	100914876	-	3584
3131.84	0.283777	0.387148	0.732992	0.463563	1	ARMCX3	chrX	100877787	100882833	+	4235
61.3649	0.190904	0.509873	0.374414	0.708096	1	ARMCX4	chrX	100673275	100788446	+	13327
394.088	0.872907	0.545429	1.6004	0.109509	1	ARMCX5	chrX	101854096	101859087	+	4909
363.063	0.466417	0.340246	1.37082	0.17043	1	ARMCX6	chrX	100870110	100872991	-	2484
1492.74	-0.306417	0.258459	-1.18555	0.235799	1	ARNT	chr1	150782181	150849244	-	6492
1.15853	-1.5706	2.67106	-0.588006	0.556528	NA	ARNT2	chr15	80696692	80890278	+	7718
225.121	-0.164746	0.313329	-0.525791	0.599034	1	ARNTL	chr11	13298199	13408813	+	6720
296.492	0.785675	0.665794	1.18006	0.237977	1	ARNTL2	chr12	27485787	27576241	+	4984
1185.58	0.312226	0.340076	0.918107	0.358563	1	ARPC1A	chr7	98923521	98985787	+	2540
4385.79	0.508025	0.339925	1.49452	0.13504	1	ARPC1B	chr7	98971872	98992424	+	3964
6758.28	-0.0854452	0.297859	-0.286865	0.774216	1	ARPC2	chr2	219081817	219119079	+	6549
5866.95	0.0136952	0.279729	0.0489587	0.960952	1	ARPC3	chr12	110872630	110888227	-	3018
7.97166	0.093308	1.04132	0.0896051	0.928601	1	ARPC3P1	chr20	47751017	47751549	+	532
2548.51	0.57892	0.298906	1.93679	0.0527704	1	ARPC4	chr3	9834179	9849410	+	3600
80.1886	-0.459553	0.405267	-1.13395	0.256815	1	ARPC4-TTLL3	chr3	9834766	9877085	+	2751
5232.35	0.891463	0.462398	1.92791	0.0538663	1	ARPC5	chr1	183592401	183604892	-	5478
505.499	-0.00684526	0.25545	-0.0267969	0.978622	1	ARPC5L	chr9	127624409	127640003	+	3595
3893.79	0.102849	0.276408	0.372092	0.709825	1	ARPP19	chr15	52839242	52862080	-	6910
5.22784	-1.51136	1.58795	-0.95177	0.341214	NA	ARPP21	chr3	35680437	35835988	+	10059
3378.9	-0.300914	0.433736	-0.693773	0.487825	1	ARRB1	chr11	74975226	75062873	-	5956
874.287	-0.0748884	0.466071	-0.16068	0.872345	1	ARRB2	chr17	4613784	4624794	+	4359
267.303	0.0793654	0.406445	0.195267	0.845184	1	ARRDC1	chr9	140500106	140509812	+	3816
1205.04	-2.16204	0.652842	-3.31174	0.00092719	1	ARRDC2	chr19	18111941	18124911	+	4632
463.319	0.381668	0.757579	0.503799	0.614402	1	ARRDC3	chr5	90664541	90679176	-	4924
2329.03	-0.127265	0.435299	-0.292363	0.770009	1	ARRDC4	chr15	98462784	98517068	+	4109
1.24116	-0.0414141	2.18082	-0.0189902	0.984849	NA	ARRDC5	chr19	4890449	4902879	-	1635
315.498	0.0725204	0.458151	0.158289	0.874229	1	ARSA	chr22	51061182	51066607	-	2930
400.882	0.255616	0.439422	0.581709	0.560763	1	ARSB	chr5	78073032	78281910	-	7177
401.924	0.469684	0.373911	1.25614	0.209066	1	ARSD	chrX	2822011	2847392	-	7018
26.0429	0.568014	0.562475	1.00985	0.312568	1	ARSG	chr17	66255323	66418872	+	6570
101.686	0.384286	0.471325	0.815331	0.414883	1	ARSK	chr5	94890778	94940768	+	4303
6.09747	-0.0174181	0.890918	-0.0195508	0.984402	NA	ARTN	chr1	44398992	44402913	+	2653
258.107	0.7384	0.514338	1.43563	0.151107	1	ARV1	chr1	231114727	231136341	+	1979
6.12208	0.968192	1.0315	0.938624	0.347924	NA	ARVCF	chr22	19957419	20004331	-	5599
3.86237	-0.403333	1.33005	-0.303246	0.761702	NA	ARX	chrX	25021811	25034065	-	2871
3714.76	-0.690673	0.407044	-1.6968	0.0897342	1	ASAH1	chr8	17913934	17942494	-	5035
1.94307	-0.703477	1.73	-0.406633	0.684277	NA	ASAH2	chr10	51942538	52008370	-	6963
1.21533	3.68412	2.48477	1.48268	0.138159	NA	ASAH2B	chr10	52499078	52576255	+	4300
3166.78	-0.471176	0.448736	-1.05001	0.293715	1	ASAP1	chr8	131064353	131455906	-	8239
3710.61	0.198136	0.356215	0.556227	0.578056	1	ASAP2	chr2	9346894	9545812	+	7220
6.21182	0.487147	0.957617	0.508708	0.610957	NA	ASAP3	chr1	23755056	23811061	-	4961
188.142	-0.736339	0.543973	-1.35363	0.175854	1	ASB1	chr2	239335383	239360891	+	7404
103.951	0.976402	0.509686	1.91569	0.0554042	1	ASB13	chr10	5680830	5708558	-	2996
110.985	0.48709	0.494745	0.984529	0.324856	1	ASB16-AS1	chr17	42253341	42264085	-	2455
209.275	0.196744	0.328072	0.599699	0.548707	1	ASB6	chr9	132399171	132404444	-	2324
588.938	-0.83314	0.386402	-2.15615	0.031072	1	ASB7	chr15	101142739	101191910	+	5391
1445.83	-0.241336	0.428284	-0.563494	0.573098	1	ASB8	chr12	48541571	48574996	-	4080
21.324	0.665304	0.883232	0.75326	0.451293	1	ASB9	chrX	15253410	15288589	-	2354
478.453	0.046516	0.262446	0.177241	0.859319	1	ASCC1	chr10	73856278	73976892	-	5081
864.321	-0.0254471	0.286313	-0.0888786	0.929178	1	ASCC2	chr22	30184597	30234271	-	5366
1169.89	1.10577	0.518607	2.13219	0.0329912	1	ASCC3	chr6	100956070	101329248	-	11688
4.57484	-2.55683	1.44498	-1.76946	0.0768177	NA	ASCL2	chr11	2289725	2292182	-	1850
2.42548	-4.75359	2.11734	-2.24508	0.0247628	NA	ASCL4	chr12	108168162	108170421	+	2259
525.046	0.254976	0.47835	0.533032	0.594011	1	ASF1A	chr6	119215384	119230332	+	2513
483.806	0.372343	0.582014	0.639748	0.522336	1	ASF1B	chr19	14230321	14247768	-	2300
23.3818	0.666221	0.621526	1.07191	0.28376	1	ASGR1	chr17	7076750	7082883	-	3743
4.73702	-0.958362	1.00887	-0.949938	0.342144	NA	ASGR2	chr17	7004641	7019019	-	2478
3110.44	-1.21424	0.482176	-2.51825	0.011794	1	ASH1L	chr1	155305059	155532598	-	13265
171.971	-1.89411	0.732658	-2.58526	0.00973052	1	ASH1L-AS1	chr1	155531821	155533775	+	1954
1649.35	0.0976811	0.267673	0.364926	0.715166	1	ASH2L	chr8	37962760	38001594	+	5776
5.87992	1.32058	1.22113	1.08144	0.279503	NA	ASIC1	chr12	50451331	50477394	+	5731
12.3475	-1.75042	0.997446	-1.7549	0.0792757	1	ASIC3	chr7	150745379	150749843	+	2740
56.5882	-1.2419	0.827323	-1.5011	0.133329	1	ASIC4	chr2	220378892	220403494	+	5243
221.789	0.403198	0.368662	1.09368	0.274096	1	ASL	chr7	65540785	65558545	+	3180
4.79577	-1.97939	1.41639	-1.39749	0.162267	NA	ASMT	chrX	1733894	1761974	+	3674
370.02	0.206226	0.292265	0.705615	0.480428	1	ASMTL	chrX	1522032	1572655	-	6984
37.716	0.343608	0.540145	0.63614	0.524685	1	ASMTL-AS1	chrX	1520662	1532921	+	2662
730.561	0.134424	0.280197	0.479747	0.631407	1	ASNA1	chr19	12847953	12859137	+	1645
531.096	-0.856544	0.757404	-1.1309	0.258099	1	ASNS	chr7	97481430	97501854	-	4441
712.699	0.422769	0.387688	1.09049	0.275498	1	ASNSD1	chr2	190526111	190535557	+	2498
1341.79	0.272646	0.372386	0.73216	0.464071	1	ASPH	chr8	62413116	62627155	-	13595
5.3445	0.472436	1.02285	0.461881	0.644167	NA	ASPHD1	chr16	29911696	29931185	+	2307
2063.68	0.0851987	0.586197	0.145341	0.884441	1	ASPM	chr1	197053258	197115824	-	10859
26.4527	-1.84901	0.741363	-2.49407	0.0126288	1	ASPRV1	chr2	70187226	70189397	-	2171
203.681	0.302666	0.37335	0.810678	0.417551	1	ASPSCR1	chr17	79934683	79975282	+	12077
483.686	-0.14811	0.30399	-0.48722	0.626103	1	ASRGL1	chr11	62104920	62160882	+	4575
1.69786	1.46949	2.39758	0.612907	0.539938	NA	ASS1	chr9	133320316	133376661	+	3032
72.8297	-1.80974	0.735355	-2.46105	0.0138531	1	ASS1P1	chr6	25023475	25024711	-	1236
37.2106	0.163904	0.766959	0.213707	0.830776	1	ASTE1	chr3	130732719	130746493	-	3417
3.39899	1.99268	1.36653	1.4582	0.144785	NA	ASTN2	chr9	119187504	120177348	-	8263
554.936	0.195362	0.399767	0.48869	0.625061	1	ASUN	chr12	27058114	27091259	-	3327
1676.06	-0.432348	0.306547	-1.41038	0.158428	1	ASXL1	chr20	30946155	31027122	+	9401
2257.29	0.227332	0.299544	0.758929	0.447895	1	ASXL2	chr2	25956622	26101385	-	13008
1.33747	-2.76831	3.10228	-0.892347	0.372207	NA	ASXL3	chr18	31158579	31331156	+	12524
830.243	0.375014	0.433701	0.864684	0.387212	1	ATAD1	chr10	89511269	89601100	-	5090
1838.89	0.222456	0.634062	0.350843	0.725706	1	ATAD2	chr8	124332090	124428590	-	7087
1173.39	-0.0643507	0.276107	-0.233064	0.815712	1	ATAD2B	chr2	23971534	24149984	-	10455
260.271	0.927912	0.477466	1.94341	0.0519666	1	ATAD3A	chr1	1447531	1470067	+	3051
172.437	0.126567	0.337852	0.374621	0.707942	1	ATAD3B	chr1	1407143	1433228	+	7734
1.21821	-0.807789	2.23988	-0.360639	0.718369	NA	ATAD3C	chr1	1385069	1405538	+	3964
503.883	-0.479644	0.488802	-0.981266	0.326462	1	ATAD5	chr17	29158988	29222887	+	7052
103.46	0.282515	0.390579	0.723324	0.469481	1	ATAT1	chr6	30594619	30614600	+	4023
1838.6	0.224037	0.313693	0.714191	0.475109	1	ATE1	chr10	123499939	123688316	-	5675
511.462	0.06686	0.439902	0.151989	0.879196	1	ATF1	chr12	51157493	51214905	+	2779
1407.38	0.0282188	0.294362	0.0958641	0.923628	1	ATF2	chr2	175936978	176033110	-	5730
377.205	-1.39931	0.78428	-1.7842	0.0743908	1	ATF3	chr1	212738676	212794119	+	3998
8631.57	-1.30398	0.311794	-4.18217	2.88738e-05	0.414917	ATF4	chr22	39915700	39918691	+	2512
24.3332	-0.978956	0.952201	-1.0281	0.303903	1	ATF4P3	chr17	74221832	74222887	-	1055
7.51306	-0.6376	1.29405	-0.492718	0.622212	1	ATF4P4	chr11	113659953	113662088	+	2135
217.308	-0.553683	0.455605	-1.21527	0.224263	1	ATF5	chr19	50431959	50437192	+	2948
1901.49	0.0522564	0.247524	0.211116	0.832797	1	ATF6	chr1	161736084	161933860	+	7873
1933.45	0.296286	0.320969	0.923099	0.355956	1	ATF6B	chr6	32065953	32096030	-	3642
1086.86	-0.0872869	0.26301	-0.331876	0.739983	1	ATF7	chr12	53901640	54020199	-	7967
1732.02	-0.127075	0.243945	-0.520915	0.602426	1	ATF7IP	chr12	14518610	14651697	+	8386
267.758	0.609906	0.670767	0.909268	0.363209	1	ATF7IP2	chr16	10420291	10577495	+	6373
165.966	0.671715	0.327136	2.05332	0.0400415	1	ATG10	chr5	81267844	81572676	+	5435
960.988	-0.14135	0.283389	-0.498784	0.617932	1	ATG12	chr5	115163893	115177555	-	8887
2092.75	-0.92304	0.461547	-1.99988	0.0455128	1	ATG13	chr11	46638826	46696368	+	7290
1533.34	-2.32616	0.630483	-3.68949	0.000224707	1	ATG14	chr14	55833110	55878576	-	5042
437.772	-0.182214	0.275233	-0.662035	0.507949	1	ATG16L1	chr2	234118697	234204320	+	6026
630.184	0.0330359	0.344644	0.0958552	0.923636	1	ATG16L2	chr11	72525353	72554719	+	8602
463.917	-0.52214	0.447728	-1.1662	0.243534	1	ATG2A	chr11	64662007	64684722	-	7845
1287.32	-0.337801	0.258221	-1.30818	0.190811	1	ATG2B	chr14	96747595	96830207	-	12676
798.514	0.103389	0.320575	0.322511	0.747065	1	ATG3	chr3	112251356	112280893	-	6101
367.592	0.408669	0.319462	1.27924	0.200813	1	ATG4A	chrX	107334898	107397901	+	2913
858.814	0.13568	0.290197	0.467545	0.64011	1	ATG4B	chr2	242576628	242613272	+	6623
403.524	0.437768	0.646569	0.677062	0.498367	1	ATG4C	chr1	63249806	63331184	+	3097
828.027	-0.564306	0.480366	-1.17474	0.240098	1	ATG4D	chr19	10654571	10664094	+	2271
499.011	0.510377	0.30963	1.64835	0.0992814	1	ATG5	chr6	106632351	106773666	-	3915
234.615	0.393513	0.375808	1.04711	0.295048	1	ATG7	chr3	11313995	11599139	+	8804
2138.02	-0.223833	0.356223	-0.628351	0.529774	1	ATG9A	chr2	220074494	220094439	-	8104
3.11879	-1.82531	1.5825	-1.15343	0.248734	NA	ATG9B	chr7	150709297	150721586	-	6387
209.96	-0.0507179	0.437271	-0.115987	0.907663	1	ATHL1	chr11	289135	296107	+	5251
1011.26	0.602137	0.489621	1.2298	0.218771	1	ATIC	chr2	216176540	216214487	+	3902
257.74	0.87253	0.628295	1.38873	0.164916	1	ATL1	chr14	50999227	51099786	+	4355
707.42	0.298901	0.354736	0.842603	0.399451	1	ATL2	chr2	38522022	38604427	-	4867
1107.49	0.440854	0.383256	1.15029	0.250025	1	ATL3	chr11	63391559	63439393	-	7586
814.789	0.461551	0.431483	1.06968	0.284761	1	ATM	chr11	108093211	108239829	+	22252
1219.73	0.181532	0.260322	0.697337	0.485592	1	ATMIN	chr16	81069452	81080963	+	6257
1957.23	-0.395501	0.311527	-1.26956	0.204243	1	ATN1	chr12	7033626	7051484	+	4752
518.33	0.0341279	0.400172	0.085283	0.932036	1	ATOX1	chr5	151121877	151152093	-	5233
24.898	-4.39608	1.23398	-3.56252	0.000367316	1	ATP10A	chr15	25922420	26110317	-	8380
601.333	-2.35025	0.723341	-3.24916	0.00115746	1	ATP10D	chr4	47487305	47595503	+	7940
854.072	0.566726	0.337545	1.67896	0.0931592	1	ATP11A	chr13	113344643	113541482	+	12139
4892.44	-0.776284	0.359283	-2.16065	0.0307224	1	ATP11B	chr3	182511288	182639423	+	9162
595.145	0.224392	0.345157	0.650115	0.515618	1	ATP11C	chrX	138808505	139027435	-	7373
788.409	0.0420708	0.291632	0.14426	0.885295	1	ATP13A1	chr19	19756007	19774502	-	8358
957.458	0.403433	0.453574	0.889453	0.37376	1	ATP13A2	chr1	17312453	17338423	-	5226
1322.09	0.0444175	0.452222	0.0982206	0.921757	1	ATP13A3	chr3	194123401	194219093	-	10062
177.255	0.51943	0.484963	1.07107	0.284138	1	ATP13A4	chr3	193119866	193310900	-	5978
5420.55	0.194398	0.24607	0.790009	0.429522	1	ATP1A1	chr1	116915290	116952883	+	7232
15.5645	0.381651	0.701861	0.54377	0.5866	1	ATP1A1OS	chr1	116934869	116961244	-	2451
6.7381	-0.572847	1.0124	-0.565832	0.571508	NA	ATP1A3	chr19	42470734	42501649	-	5045
280.086	-0.140951	0.470282	-0.299715	0.764394	1	ATP1B1	chr1	169074935	169101960	+	3059
1.25162	-0.91246	2.1737	-0.419772	0.674652	NA	ATP1B1P1	chr4	42031226	42032140	+	914
2.31999	-0.296325	1.55217	-0.190911	0.848596	NA	ATP1B2	chr17	7549945	7561086	+	3266
1872.95	-0.147794	0.265858	-0.555913	0.578271	1	ATP1B3	chr3	141594966	141645356	+	2571
1.22529	-0.764004	2.1786	-0.350686	0.725824	NA	ATP1B3P1	chr2	60962030	60962850	-	820
14.2059	-0.954607	0.688229	-1.38705	0.165427	1	ATP2A1	chr16	28889726	28915830	+	4562
11558	0.215764	0.306776	0.703327	0.481852	1	ATP2A2	chr12	110718561	110788898	+	13723
16191.6	-0.236532	0.421099	-0.561703	0.574319	1	ATP2A3	chr17	3827169	3867736	-	6844
609.7	-1.14792	0.49719	-2.30881	0.0209544	1	ATP2B1	chr12	89981828	90103077	-	9470
38.5809	0.232726	0.715655	0.325193	0.745035	1	ATP2B2	chr3	10365707	10749716	-	10136
758.045	-0.4371	0.479224	-0.912099	0.361717	1	ATP2B4	chr1	203595689	203713209	+	9698
21066.5	-0.595191	0.511398	-1.16385	0.244485	1	ATP2C1	chr3	130569439	130735556	+	8499
6804.91	0.116107	0.296727	0.391291	0.695582	1	ATP5A1	chr18	43664110	43684300	-	7003
28.4652	-1.10445	0.767671	-1.4387	0.150235	1	ATP5A1P3	chr16	72038936	72040442	-	1506
8162.06	0.295876	0.252077	1.17375	0.240494	1	ATP5B	chr12	57031959	57039798	-	2258
2896.17	0.0980373	0.252889	0.387669	0.698261	1	ATP5C1	chr10	7830092	7849778	+	2335
4.3731	0.650485	1.29339	0.50293	0.615013	NA	ATP5C1P1	chr14	54457819	54458713	-	894
485.024	-0.0452953	0.328117	-0.138046	0.890204	1	ATP5D	chr19	1241749	1244824	+	2242
2973.79	0.284336	0.281174	1.01125	0.311899	1	ATP5E	chr20	57600522	57607437	-	5124
11.4021	0.565562	0.963657	0.586892	0.557276	1	ATP5EP2	chr13	28519343	28519727	+	384
2463.39	0.259775	0.275843	0.941749	0.346321	1	ATP5F1	chr1	111991486	112005395	+	3376
442.5	0.838434	0.45608	1.83835	0.0660114	1	ATP5G1	chr17	46970127	46973233	+	2612
2785.25	0.0428257	0.301873	0.141867	0.887185	1	ATP5G2	chr12	54026510	54071192	-	3985
1781.95	0.518336	0.329929	1.57105	0.11617	1	ATP5G3	chr2	176040986	176049335	-	6777
935.618	0.27908	0.304989	0.915047	0.360167	1	ATP5H	chr17	73034958	73043080	-	3226
768.575	0.0181048	0.302841	0.0597832	0.952328	1	ATP5I	chr4	666225	668127	-	936
1303.21	0.277551	0.278003	0.998376	0.318097	1	ATP5J	chr21	27088815	27107984	-	2036
1276.27	0.303288	0.341708	0.887564	0.374775	1	ATP5J2	chr7	99046098	99063954	-	2282
1953.55	-0.102548	0.249074	-0.411716	0.680547	1	ATP5L	chr11	118271869	118302211	+	3370
1.77117	1.22575	1.75663	0.697784	0.485312	NA	ATP5L2	chr22	43035809	43036607	-	798
1600.22	0.0588582	0.310267	0.189702	0.849543	1	ATP5O	chr21	35275757	35288284	-	3330
391.12	0.229748	0.353916	0.649161	0.516234	1	ATP5S	chr14	50779044	50802276	+	3653
274.904	0.136126	0.365833	0.3721	0.709819	1	ATP5SL	chr19	41937223	41946622	-	4376
3731.71	0.0986979	0.375493	0.262849	0.792667	1	ATP6AP1	chrX	153656978	153664862	+	4875
51.6385	0.774503	0.495384	1.56344	0.117949	1	ATP6AP1L	chr5	81575281	81682796	+	7169
1954.76	0.449419	0.291637	1.54102	0.123312	1	ATP6AP2	chrX	40440146	40465889	+	2577
5834.06	-0.183321	0.434531	-0.421883	0.67311	1	ATP6V0A1	chr17	40610862	40674629	+	10940
3791.4	-0.467458	0.253008	-1.84761	0.0646594	1	ATP6V0A2	chr12	124196865	124246302	+	13567
1354.75	-0.310959	0.381417	-0.815273	0.414916	1	ATP6V0B	chr1	44440159	44443967	+	3531
497.816	0.0197866	0.450459	0.0439254	0.964964	1	ATP6V0C	chr16	2563871	2570219	+	1494
1627.28	-0.122656	0.342018	-0.358624	0.719876	1	ATP6V0D1	chr16	67471917	67515140	-	8202
2.98824	-1.0409	1.84346	-0.564644	0.572316	NA	ATP6V0D2	chr8	86999552	87166457	+	2997
2624.64	0.142031	0.337003	0.421454	0.673424	1	ATP6V0E1	chr5	172410760	172462448	+	1619
198.91	0.865342	0.667262	1.29686	0.194681	1	ATP6V0E2	chr7	149570057	149577784	+	3324
8.56172	1.25282	0.993567	1.26094	0.207332	1	ATP6V0E2-AS1	chr7	149564786	149577699	-	3286
5592.82	-0.00999157	0.308307	-0.0324079	0.974147	1	ATP6V1A	chr3	113465866	113530903	+	5111
2940.79	0.124371	0.367705	0.338236	0.735185	1	ATP6V1B2	chr8	20054878	20084330	+	7801
1905.18	0.33175	0.288638	1.14936	0.250407	1	ATP6V1C1	chr8	104033291	104085279	+	5838
2.40655	1.14465	1.60683	0.712366	0.476238	NA	ATP6V1C2	chr2	10861775	10925236	+	3310
938.763	0.444578	0.361593	1.2295	0.218886	1	ATP6V1D	chr14	67761088	67826982	-	4236
3022.87	-0.177892	0.373168	-0.476708	0.63357	1	ATP6V1E1	chr22	18074902	18111584	-	3202
4.75016	0.109512	1.12542	0.0973082	0.922482	NA	ATP6V1E1P1	chr1	43368903	43369583	+	680
53.6306	0.110185	0.491497	0.224183	0.822615	1	ATP6V1E2	chr2	46717889	46769696	-	5274
901.126	-0.518646	0.3783	-1.37099	0.170378	1	ATP6V1F	chr7	128502880	128505898	+	786
1542.65	-0.17603	0.267913	-0.657044	0.511153	1	ATP6V1G1	chr9	117350026	117360653	+	1302
2.81783	0.285048	1.2938	0.220319	0.825623	NA	ATP6V1G2	chr6	31512239	31516204	-	2143
685.664	0.0849372	0.274756	0.309137	0.757217	1	ATP6V1H	chr8	54628117	54756118	-	5073
725.04	-0.248164	0.307815	-0.806214	0.42012	1	ATP7A	chrX	77166194	77305892	+	8465
319.693	0.0407651	0.382286	0.106635	0.915079	1	ATP7B	chr13	52506809	52585630	-	6812
4111.47	-0.0682371	0.332634	-0.205142	0.837462	1	ATP8A1	chr4	42410390	42659122	-	11161
76.964	2.28223	1.08624	2.10105	0.0356367	1	ATP8A2	chr13	25946209	26599989	+	10288
7.30393	-1.64418	0.872344	-1.88478	0.0594597	1	ATP8B1	chr18	55313658	55470333	-	6622
1501.04	0.864777	0.34178	2.53022	0.0113992	1	ATP8B2	chr1	154298029	154323783	+	7541
42.0616	-0.00480135	0.68468	-0.00701254	0.994405	1	ATP8B3	chr19	1782074	1812275	-	6982
475.303	-1.5594	0.43756	-3.56385	0.000365459	1	ATP8B4	chr15	50150435	50475014	-	10821
1.51735	1.25546	2.04317	0.614467	0.538907	NA	ATP8B5P	chr9	35406752	35483026	+	6143
49.749	-1.8531	0.717965	-2.58104	0.00985033	1	ATP9A	chr20	50213053	50385173	-	8288
410.334	0.221713	0.267246	0.82962	0.406754	1	ATP9B	chr18	76829285	77138283	+	14891
723.609	0.589932	0.429562	1.37333	0.169649	1	ATPAF1	chr1	47098409	47139539	-	5642
134.071	-0.0402317	0.316184	-0.127241	0.898749	1	ATPAF2	chr17	17880723	17942523	-	5550
693.773	0.268773	0.38462	0.698802	0.484676	1	ATPIF1	chr1	28562620	28573417	+	2222
454.022	0.624702	0.457768	1.36467	0.172357	1	ATR	chr3	142168077	142297668	-	12449
663.915	0.247476	0.268856	0.920477	0.357323	1	ATRAID	chr2	27434895	27440046	+	2012
116.022	1.14649	0.573281	1.99988	0.0455133	1	ATRIP	chr3	48488114	48507115	+	3402
1122.99	-0.11055	0.260533	-0.424323	0.67133	1	ATRN	chr20	3451687	3631769	+	8723
2746.12	-0.0705478	0.264845	-0.266373	0.789952	1	ATRX	chrX	76760356	77041702	-	12187
374.819	-1.73054	0.634919	-2.72561	0.0064182	1	ATXN1	chr6	16299343	16761722	-	16472
1304.06	0.745833	0.405537	1.83912	0.0658972	1	ATXN10	chr22	46067678	46241187	+	5078
1876.85	-0.932199	0.491317	-1.89735	0.057782	1	ATXN1L	chr16	71879894	71919171	+	8532
950.532	-0.192085	0.332774	-0.577223	0.563789	1	ATXN2	chr12	111890018	112037480	-	13908
3359.63	-0.415035	0.293683	-1.41321	0.157594	1	ATXN2L	chr16	28834356	28848558	+	6488
298.052	-0.893335	0.36398	-2.45435	0.0141138	1	ATXN3	chr14	92524896	92572965	-	8455
1808.79	-0.839963	0.285641	-2.94062	0.00327554	1	ATXN7	chr3	63850233	63989138	+	9154
189.937	0.0745373	0.37751	0.197444	0.84348	1	ATXN7L1	chr7	105245514	105517050	-	8276
93.1419	-0.381151	0.413482	-0.921808	0.356629	1	ATXN7L2	chr1	110026101	110035426	+	5222
1875.75	-0.365521	0.355688	-1.02764	0.304117	1	ATXN7L3	chr17	42269173	42277481	-	5288
2892.5	-0.120296	0.383498	-0.313681	0.753763	1	ATXN7L3B	chr12	74931551	74935223	+	3672
112.361	-0.587382	0.355088	-1.65419	0.0980889	1	AUH	chr9	93976097	94124195	-	2660
191.893	0.560523	0.595582	0.941134	0.346636	1	AUNIP	chr1	26158414	26185903	-	2348
1834.81	0.0183022	0.27062	0.0676306	0.94608	1	AUP1	chr2	74753772	74757066	-	2628
657.808	-0.055662	0.516903	-0.107684	0.914247	1	AURKA	chr20	54944445	54967393	-	2917
436.313	0.065251	0.372041	0.175387	0.860776	1	AURKAIP1	chr1	1309110	1310875	-	1667
381.897	0.113562	0.641444	0.177041	0.859476	1	AURKB	chr17	8108056	8113918	-	2228
4.8453	-1.19816	1.08742	-1.10184	0.270531	NA	AURKC	chr19	57742377	57746916	+	1735
32.3141	-0.654314	0.510746	-1.28109	0.200161	1	AUTS2	chr7	69063905	70258054	+	10391
97.2921	0.0763587	0.488764	0.156228	0.875853	1	AVEN	chr15	34158428	34331377	-	1800
14.1725	-0.535748	0.786522	-0.681161	0.49577	1	AVIL	chr12	58191159	58212487	-	5870
1394.57	-0.31987	0.308423	-1.03711	0.299682	1	AVL9	chr7	32535038	33078516	+	14909
1.54981	-4.10757	2.89512	-1.41879	0.155961	NA	AVP	chr20	3063202	3065370	-	616
22.4744	0.135423	0.595748	0.227316	0.820178	1	AVPI1	chr10	99437181	99447080	-	1454
287.309	-2.41561	0.731808	-3.30088	0.000963833	1	AVPR1A	chr12	63539014	63544722	-	1675
1981.76	-0.807827	0.462288	-1.74745	0.0805591	1	AXIN1	chr16	337440	402673	-	7478
2.28092	-4.66789	2.52653	-1.84755	0.064668	NA	AXL	chr19	41725108	41767671	+	5132
293.215	0.0135941	0.412429	0.032961	0.973706	1	AZI1	chr17	79163393	79196799	-	3940
661.137	-0.35933	0.343414	-1.04634	0.295402	1	AZI2	chr3	28356494	28390618	-	6336
4444.12	0.129553	0.251075	0.515992	0.60586	1	AZIN1	chr8	103838585	103906092	-	6408
699.536	-2.29199	0.913007	-2.51037	0.0120603	1	AZU1	chr19	825097	832017	+	1787
41472.8	-0.615475	0.347175	-1.77281	0.0762598	1	B2M	chr15	45003675	45011075	+	3146
19.3911	1.43758	0.7797	1.84376	0.0652183	1	B3GALNT1	chr3	160801671	160823172	-	4174
83.329	-0.0939952	0.488803	-0.192297	0.84751	1	B3GALNT2	chr1	235613238	235667781	-	5692
143.033	-0.315065	0.553578	-0.569142	0.56926	1	B3GALT4	chr6	33244917	33252609	+	2346
271.553	0.867489	0.485427	1.78706	0.0739275	1	B3GALT6	chr1	1167629	1170421	+	2792
93.0883	0.463779	0.584977	0.792816	0.427885	1	B3GALTL	chr13	31774073	31906413	+	4549
370.041	0.884257	0.37948	2.33018	0.0197964	1	B3GAT3	chr11	62382768	62389647	-	2422
18.8346	0.642717	0.857642	0.7494	0.453616	1	B3GNT1	chr11	66112843	66115163	-	2070
2760.17	-0.0780897	0.357311	-0.218548	0.827002	1	B3GNT2	chr2	62423248	62451866	+	2858
12.3454	1.57557	0.898264	1.75402	0.0794266	1	B3GNT3	chr19	17905637	17923891	+	2297
62.1507	-0.680999	0.531113	-1.28221	0.199768	1	B3GNT5	chr3	182971032	183016292	+	8132
3.57679	-0.967078	1.68162	-0.575087	0.565232	NA	B3GNT7	chr2	232260254	232265875	+	3803
5.59235	-1.21906	1.06182	-1.14809	0.250932	NA	B3GNT8	chr19	41931264	41934635	-	1871
28.0898	0.122473	0.639929	0.191385	0.848224	1	B3GNT9	chr16	67182008	67185117	-	2915
61.4075	-0.19294	0.50165	-0.38461	0.700526	1	B3GNTL1	chr17	80900031	81009686	-	6872
1.37323	-3.93158	2.97927	-1.31964	0.186954	NA	B4GALNT1	chr12	58017193	58027138	-	7996
8.3513	0.133594	0.930426	0.143583	0.885829	1	B4GALNT3	chr12	569530	672675	+	6335
1849.4	-0.736193	0.398023	-1.84963	0.0643675	1	B4GALT1	chr9	33104080	33167354	-	5057
142.657	1.01098	0.657049	1.53867	0.123885	1	B4GALT2	chr1	44444615	44456840	+	3769
567.335	-0.0239689	0.277251	-0.0864522	0.931107	1	B4GALT3	chr1	161141100	161147287	-	3413
558.003	-0.678058	0.355481	-1.90744	0.0564641	1	B4GALT4	chr3	118930579	118959950	-	7132
1135.9	0.106676	0.273211	0.390452	0.696203	1	B4GALT5	chr20	48249482	48330415	-	4713
202.032	0.226479	0.514759	0.43997	0.659959	1	B4GALT6	chr18	29202210	29265799	-	5296
164.18	0.254334	0.339681	0.748744	0.454011	1	B4GALT7	chr5	177027101	177037348	+	4921
2.00587	-0.765702	1.91106	-0.400669	0.688664	NA	B9D1	chr17	19240867	19281495	-	3506
37.1707	-0.943286	0.755246	-1.24898	0.211673	1	B9D2	chr19	41860326	41870078	-	1310
44.1639	-1.09842	0.590929	-1.8588	0.0630555	1	BAALC	chr8	104152938	104242533	+	3986
1.62408	-2.16404	2.43958	-0.887057	0.375048	NA	BAAT	chr9	104122699	104145801	-	3385
562.094	-0.181766	0.300513	-0.604855	0.545276	1	BABAM1	chr19	17378159	17392058	+	2621
451.909	0.534315	0.328446	1.6268	0.10378	1	BACE1	chr11	117156402	117186975	-	6699
400.109	-1.38896	0.63873	-2.17456	0.0296634	1	BACE2	chr21	42539728	42654445	+	9606
2243.46	-0.579659	0.353759	-1.63857	0.101302	1	BACH1	chr21	30566392	31003071	+	7699
2.44539	0.52966	1.35291	0.391496	0.695431	NA	BACH1-IT1	chr21	30723955	30734215	+	817
1.307	0.658948	2.21364	0.297676	0.76595	NA	BACH1-IT2	chr21	30742944	30746029	+	1161
50.1894	-4.06642	0.99645	-4.08091	4.48598e-05	0.644636	BACH2	chr6	90636248	91006627	-	9774
400.88	-0.336932	0.518321	-0.650044	0.515664	1	BAD	chr11	64037302	64052176	-	1703
1326.98	-0.642147	0.387604	-1.65671	0.0975786	1	BAG1	chr9	33247818	33264761	-	7097
206.911	0.774109	0.645123	1.19994	0.230162	1	BAG2	chr6	57037124	57054631	+	6865
365.727	-0.106907	0.295245	-0.362095	0.717281	1	BAG3	chr10	121410882	121437331	+	2741
357.292	-0.0277167	0.438728	-0.0631752	0.949627	1	BAG4	chr8	38034051	38070819	+	4804
2559.24	0.0835593	0.259368	0.322165	0.747327	1	BAG5	chr14	104022881	104029168	-	5268
3718.49	-0.55358	0.342833	-1.61472	0.106371	1	BAG6	chr6	31606805	31620482	-	5287
696.81	0.478749	0.315547	1.5172	0.129216	1	BAHD1	chr15	40731920	40760441	+	5188
1.53244	0.300672	1.84776	0.162722	0.870737	NA	BAI2	chr1	32192718	32230494	-	7727
47.6527	0.200254	0.512365	0.390842	0.695914	1	BAIAP2	chr17	79008948	79091232	+	10232
246.026	0.849606	0.414105	2.05167	0.0402021	1	BAIAP2-AS1	chr17	79002933	79008501	-	4588
4.37819	0.947926	1.40023	0.676976	0.498421	NA	BAIAP2L1	chr7	97920963	98030380	-	4782
12.1438	-0.38517	1.01548	-0.379297	0.704467	1	BAIAP2L2	chr22	38480896	38506677	-	2179
5.97997	-1.44606	1.43364	-1.00866	0.313139	NA	BAIAP3	chr16	1383602	1399439	+	6109
454.114	0.530102	0.369486	1.4347	0.151372	1	BAK1	chr6	33540329	33548019	-	2259
23.8196	-0.457053	0.78294	-0.583765	0.559379	1	BAK1P1	chr20	31276723	31278816	-	2093
841.52	-1.49676	0.444663	-3.36604	0.000762546	1	BAMBI	chr10	28966271	28971868	+	2312
993.98	0.838562	0.422233	1.98602	0.0470314	1	BANF1	chr11	65769550	65771620	+	1641
1.24835	2.57197	2.64546	0.972223	0.33094	NA	BANF1P3	chr2	231589858	231590118	-	260
2114.35	0.319872	0.429773	0.74428	0.456707	1	BANK1	chr4	102332443	102995969	+	6117
115.674	-0.143833	0.341671	-0.420969	0.673778	1	BANP	chr16	87982850	88110924	+	7651
1180.29	-0.272537	0.336344	-0.810293	0.417772	1	BAP1	chr3	52435029	52444366	-	5040
416.546	-0.249188	0.474463	-0.5252	0.599444	1	BARD1	chr2	215590370	215674428	-	6049
384.154	-0.721013	0.506279	-1.42414	0.154405	1	BASP1	chr5	17065707	17276943	+	2128
151.636	0.807317	0.512769	1.57443	0.115389	1	BATF	chr14	75988768	76013358	+	977
4.34012	-1.74732	1.53309	-1.13974	0.254395	NA	BATF2	chr11	64755415	64764517	-	2841
2.0237	-0.528371	1.56934	-0.336683	0.736356	NA	BATF3	chr1	212859760	212873327	-	2709
1048.55	0.311049	0.293426	1.06006	0.289118	1	BAX	chr19	49458072	49465055	+	2583
2510.75	-0.174944	0.346966	-0.50421	0.614114	1	BAZ1A	chr14	35221937	35344853	-	7695
2162.19	0.415479	0.452456	0.918275	0.358475	1	BAZ1B	chr7	72854728	72936608	-	7034
7725.34	-1.37908	0.550891	-2.50336	0.0123019	1	BAZ2A	chr12	56989380	57030600	-	10888
557.282	-1.76444	0.436354	-4.0436	5.26362e-05	0.756383	BAZ2B	chr2	160175490	160473203	-	20326
1099.52	-1.87398	0.814178	-2.30168	0.0213532	1	BBC3	chr19	47724081	47736023	-	3173
341.394	-0.0905264	0.336622	-0.268926	0.787986	1	BBIP1	chr10	112658488	112679032	-	8070
18.2992	0.335768	0.584894	0.574068	0.565922	1	BBS1	chr11	66278077	66301098	+	6130
222.053	0.584051	0.664718	0.878646	0.379593	1	BBS10	chr12	76738254	76742222	-	3593
230.263	0.192733	0.389177	0.495233	0.620436	1	BBS12	chr4	123653857	123666098	+	3429
378.59	0.267635	0.413859	0.64668	0.517839	1	BBS2	chr16	56500748	56554195	-	8322
74.8423	-0.271192	0.369935	-0.733079	0.46351	1	BBS4	chr15	72978527	73030817	+	4123
7.19635	0.104979	0.861571	0.121846	0.903021	1	BBS5	chr2	170335688	170382432	+	5477
180.858	1.0086	0.668706	1.50828	0.131483	1	BBS7	chr4	122745595	122791652	-	4810
62.1019	0.821444	0.495135	1.65903	0.0971096	1	BBS9	chr7	33168856	33645680	+	5800
1858.8	-0.550194	0.436888	-1.25935	0.207904	1	BBX	chr3	107241783	107530171	+	11843
8.9419	-0.00157478	0.847825	-0.00185743	0.998518	1	BCAM	chr19	45312328	45324673	+	4995
3.95659	2.26939	1.33904	1.69478	0.0901172	NA	BCAN	chr1	156611182	156629324	+	4916
1269.51	0.211408	0.404132	0.523116	0.600893	1	BCAP29	chr7	107220422	107269615	+	8395
2465.22	-0.139351	0.378325	-0.368338	0.712621	1	BCAP31	chrX	152965947	152990152	-	2620
29.754	-0.425874	0.861167	-0.494532	0.620931	1	BCAR1	chr16	75262928	75301951	-	8315
5.55191	-1.14653	1.18334	-0.968898	0.332596	NA	BCAR3	chr1	94027347	94312706	-	5049
291.672	0.408116	0.495432	0.823757	0.410077	1	BCAS2	chr1	115110178	115124260	-	1292
253.872	0.376817	0.322383	1.16885	0.242464	1	BCAS3	chr17	58754814	59470199	+	14054
8.2709	1.20936	0.869985	1.39009	0.164501	1	BCAS4	chr20	49411431	49493714	+	2076
3562.23	-0.901182	0.575766	-1.56519	0.117539	1	BCAT1	chr12	24964295	25102393	-	10356
103.233	0.688672	0.61539	1.11908	0.263105	1	BCAT2	chr19	49298319	49314286	-	4541
819.153	0.609938	0.422213	1.44462	0.148565	1	BCCIP	chr10	127512115	127542264	+	4490
71.3335	0.395278	0.413281	0.956439	0.338851	1	BCDIN3D	chr12	50231573	50236912	-	1968
5.81429	-0.436434	0.94244	-0.46309	0.6433	NA	BCDIN3D-AS1	chr12	50222325	50234926	+	3582
90.3745	-2.46943	0.742554	-3.32559	0.00088231	1	BCKDHA	chr19	41884215	41930910	+	2801
274.543	0.777125	0.608761	1.27657	0.201755	1	BCKDHB	chr6	80816364	81055987	+	4088
731.12	0.54014	0.332088	1.6265	0.103844	1	BCKDK	chr16	31117428	31124110	+	3860
339.559	-0.148715	0.342596	-0.434083	0.664228	1	BCL10	chr1	85731931	85742773	-	2816
49.6029	-0.902892	0.536446	-1.6831	0.0923559	1	BCL11A	chr2	60678302	60780702	-	8266
202.535	-1.83986	0.677956	-2.71383	0.00665094	1	BCL2	chr18	60790579	60987361	-	7662
25.252	-1.59572	0.752424	-2.12077	0.0339409	1	BCL2A1	chr15	80253231	80263788	-	1086
8132.84	-0.741315	0.520972	-1.42295	0.154752	1	BCL2L1	chr20	30252255	30311792	-	3310
11.2718	-4.08094	1.35527	-3.01117	0.00260246	1	BCL2L10	chr15	52401460	52404972	-	1317
6871.72	-0.795351	0.765347	-1.0392	0.29871	1	BCL2L11	chr2	111876955	111926024	+	6646
148.135	0.081108	0.398121	0.203727	0.838567	1	BCL2L12	chr19	50168823	50177173	+	1736
969.976	0.252079	0.263998	0.954851	0.339653	1	BCL2L13	chr22	18111621	18213388	+	7515
8.27861	-0.282612	0.788616	-0.358365	0.72007	1	BCL2L15	chr1	114420790	114430169	-	4248
1655.34	-0.392627	0.428143	-0.917046	0.359119	1	BCL2L2	chr14	23767999	23780968	+	4183
30.527	-2.76142	1.01329	-2.72521	0.00642612	1	BCL2L2-PABPN1	chr14	23776044	23794578	+	1538
541.732	-1.07241	0.56751	-1.88967	0.0588018	1	BCL3	chr19	45250962	45263301	+	3232
151.611	-1.5963	0.672378	-2.3741	0.0175916	1	BCL6	chr3	187439165	187463515	-	5926
10.3613	0.521267	1.00983	0.516192	0.60572	1	BCL6B	chr17	6926339	6933609	+	4363
203.749	0.179299	0.418346	0.42859	0.668222	1	BCL7A	chr12	122457328	122499948	+	6557
1039.78	-0.0885283	0.387548	-0.228432	0.81931	1	BCL7B	chr7	72950686	72972332	-	3533
151.97	0.303541	0.337412	0.899615	0.368325	1	BCL7C	chr16	30844947	30906281	-	4389
132.44	0.273687	0.485424	0.563809	0.572884	1	BCL9	chr1	147013182	147098017	+	6409
238.827	-0.176266	0.34562	-0.509999	0.610052	1	BCL9L	chr11	118764584	118796317	-	10484
5695.53	-0.170674	0.334211	-0.510677	0.609577	1	BCLAF1	chr6	136578001	136610989	-	9282
24.6316	-1.93888	0.694227	-2.79286	0.00522443	1	BCO2	chr11	112046190	112095422	+	6777
2071.92	-0.550161	0.374072	-1.47073	0.141363	1	BCOR	chrX	39909068	40036582	-	7623
562.226	0.344099	0.371737	0.925652	0.354627	1	BCORL1	chrX	129115083	129192058	+	7979
3.29723	-0.569115	1.5014	-0.379057	0.704646	NA	BCORP1	chrY	21617317	21665039	-	7056
3150.86	-0.847883	0.535512	-1.58331	0.113351	1	BCR	chr22	23521891	23660224	+	12359
17.0683	0.0866719	0.874116	0.0991538	0.921016	1	BCRP3	chr22	25028882	25046799	+	1961
139.103	1.11292	0.499166	2.22956	0.0257765	1	BCS1L	chr2	219523487	219528166	+	3371
215.133	0.662279	0.539606	1.22734	0.219695	1	BDH1	chr3	197236654	197300194	-	9098
75.9855	-0.0535278	0.456589	-0.117234	0.906675	1	BDH2	chr4	104000592	104021040	-	3371
3117.01	-0.573215	0.581582	-0.985614	0.324323	1	BDNF	chr11	27676440	27743605	-	7729
9.94007	1.53055	0.901561	1.69767	0.0895702	1	BDNF-AS	chr11	27528385	27719721	+	3714
1261.63	0.141853	0.386028	0.367468	0.71327	1	BDP1	chr5	70751442	70863649	+	12398
1833.44	-0.289567	0.289472	-1.00033	0.317153	1	BECN1	chr17	40962152	40985367	-	5126
8.62159	1.02472	0.90374	1.13386	0.256853	1	BEGAIN	chr14	101003486	101053750	-	7061
55.2052	0.696137	0.456099	1.52628	0.126939	1	BEND2	chrX	18181051	18239024	-	4644
37.6514	-0.271834	0.537877	-0.505382	0.61329	1	BEND3	chr6	107386386	107436473	-	6833
5.06117	0.031499	1.03859	0.0303286	0.975805	NA	BEND3P3	chr10	81444250	81444739	-	489
246.521	0.609793	0.491059	1.24179	0.214313	1	BEND4	chr4	42112955	42154895	-	8759
24.9953	-4.39562	1.20397	-3.65093	0.000261294	1	BEND5	chr1	49193195	49242641	-	2132
6.39501	-1.34755	1.16474	-1.15696	0.247291	NA	BEND6	chr6	56819773	56892140	+	5729
21.5446	-1.34655	0.854728	-1.57541	0.115161	1	BEND7	chr10	13480484	13570974	-	9803
18.3772	0.319044	0.907685	0.351492	0.725219	1	BEST1	chr11	61717293	61732987	+	8923
6.64776	-0.191848	0.990714	-0.193646	0.846453	NA	BEST2	chr19	12862516	12869272	+	2636
32.7782	0.498471	1.32118	0.377293	NA	NA	BEST3	chr12	70037140	70093256	-	6848
1.64592	0.587378	2.04442	0.287308	0.773877	NA	BEST4	chr1	45249257	45253377	-	2038
714.528	0.0102565	0.358393	0.028618	0.977169	1	BET1	chr7	93592074	93633694	-	5238
1686.33	-0.325404	0.433994	-0.749788	0.453382	1	BET1L	chr11	167784	207428	-	3862
44.5746	-0.402152	0.702275	-0.572642	0.566887	1	BEX1	chrX	102317579	102319168	-	861
28.2875	0.0934904	0.575354	0.162492	0.870918	1	BEX2	chrX	102564274	102565974	-	1173
1088.11	0.245998	0.395974	0.621248	0.534436	1	BEX4	chrX	102470020	102472174	+	1325
3.41693	0.204057	1.77144	0.115193	0.908292	NA	BEX5	chrX	101408680	101411029	-	1059
962.479	-0.267584	0.325176	-0.822891	0.41057	1	BFAR	chr16	14726672	14763093	+	4374
18.0195	0.620759	1.01215	0.613304	0.539675	1	BFSP1	chr20	17474550	17549865	-	3346
2.38733	-0.319892	1.4847	-0.215458	0.82941	NA	BGLAP	chr1	156211753	156213112	+	1188
56.506	1.21653	0.813619	1.49521	0.134859	1	BHLHB9	chrX	101975616	102008468	+	5512
1.25838	-2.63733	2.62478	-1.00478	0.315003	NA	BHLHE22	chr8	65492814	65496181	+	3367
2295.57	-2.22055	0.704975	-3.14982	0.00163371	1	BHLHE40	chr3	5020801	5027008	+	3833
23.3196	1.36244	0.699142	1.94873	0.0513274	1	BHLHE40-AS1	chr3	4938493	5021646	-	2713
4.18729	-0.361117	1.21589	-0.296998	0.766468	NA	BHLHE41	chr12	26272959	26278060	-	3943
4.21245	-0.462167	1.60133	-0.288615	0.772876	NA	BICC1	chr10	60272900	60591195	+	6545
118.64	0.698251	0.533559	1.30867	0.190647	1	BICD1	chr12	32259769	32536567	+	11779
980.411	0.0640103	0.271586	0.235691	0.813673	1	BICD2	chr9	95473645	95527094	-	6420
502.116	0.388203	0.292273	1.32822	0.184106	1	BID	chr22	18216906	18257536	-	4409
5.95365	0.884325	1.08099	0.81807	0.413317	NA	BIK	chr22	43506754	43525718	+	948
112.508	0.424697	0.521705	0.814056	0.415613	1	BIN1	chr2	127805603	127864931	-	6910
11705.5	-0.330768	0.30634	-1.07974	0.280257	1	BIN2	chr12	51674822	51718452	-	3961
7.96016	0.162323	1.22061	0.132985	0.894205	1	BIN2P1	chr4	83196224	83197753	+	1529
2.46912	1.10234	1.92772	0.57184	0.567431	NA	BIN2P2	chr5	75206390	75207692	+	1302
269.6	-1.04276	0.455444	-2.28955	0.0220474	1	BIN3	chr8	22477931	22526661	-	5061
1539.96	-0.192899	0.346278	-0.557065	0.577483	1	BIRC2	chr11	102217942	102249401	+	4507
1073.22	-3.27837	0.977866	-3.35258	0.000800619	1	BIRC3	chr11	102188215	102210134	+	7472
743.249	0.291061	0.598123	0.486624	0.626525	1	BIRC5	chr17	76210267	76221717	+	3810
6111.96	0.165548	0.292971	0.565068	0.572027	1	BIRC6	chr2	32582096	32843966	+	17648
725.861	0.470143	0.424656	1.10712	0.268244	1	BIVM	chr13	103451399	103493885	+	5448
435.417	-0.232666	0.364159	-0.638913	0.522879	1	BLCAP	chr20	36120874	36156333	-	3916
7.90649	-1.94568	1.82912	-1.06372	0.287455	1	BLK	chr8	11351510	11422113	+	4789
660.163	0.416783	0.723976	0.575686	0.564827	1	BLM	chr15	91260558	91358859	+	5991
1104.98	0.688714	0.397158	1.73411	0.0828993	1	BLMH	chr17	28575218	28619074	-	5108
5.85004	-4.05054	1.68192	-2.40829	0.0160277	NA	BLNK	chr10	97951458	98031344	-	3687
184.163	-0.0372671	0.396172	-0.094068	0.925055	1	BLOC1S1	chr12	56109820	56113871	+	1653
659.039	0.555997	0.332635	1.67149	0.0946242	1	BLOC1S2	chr10	102033713	102046469	-	2210
191.427	-0.344912	0.390309	-0.883691	0.376863	1	BLOC1S3	chr19	45682003	45685059	+	2664
177.976	-0.149726	0.342424	-0.437253	0.661928	1	BLOC1S4	chr4	6717842	6719387	+	1545
484.736	0.661144	0.411009	1.60859	0.107706	1	BLOC1S5	chr6	8013800	8064647	-	3306
3079.99	0.00236517	0.303392	0.00779576	0.99378	1	BLOC1S6	chr15	45879321	45908197	+	6802
523.111	-0.096768	0.32254	-0.300019	0.764163	1	BLVRA	chr7	43798279	43846939	+	1809
329.372	0.539184	0.409138	1.31785	0.187553	1	BLVRB	chr19	40953696	40971747	-	1661
820.013	0.00952851	0.366104	0.0260268	0.979236	1	BLZF1	chr1	169337208	169365778	+	3812
3.91097	-1.88928	1.28475	-1.47054	0.141417	NA	BLZF2P	chr14	69334574	69336668	-	1126
1297.05	-2.51602	0.759358	-3.31335	0.000921846	1	BMF	chr15	40380091	40401093	-	5440
620.505	0.545556	0.501277	1.08833	0.276449	1	BMI1	chr10	22610140	22620413	+	4273
124.891	0.16025	0.407823	0.39294	0.694364	1	BMP1	chr8	22022249	22069839	+	7447
1.14617	-0.636958	2.28511	-0.278743	0.780442	NA	BMP2	chr20	6748311	6760927	+	3598
11950.7	-0.537958	0.325032	-1.65509	0.0979053	1	BMP2K	chr4	79697496	79837526	+	9921
1.57492	-0.454467	1.88238	-0.241432	0.80922	NA	BMP2KL	chrX	73405764	73406990	+	1226
5.41051	-4.92071	1.77304	-2.77529	0.00551525	NA	BMP3	chr4	81952119	81978685	+	5731
1038.15	-2.17979	0.75718	-2.87882	0.00399163	1	BMP6	chr6	7727030	7881655	+	2773
100.378	1.27696	0.760769	1.67851	0.0932471	1	BMP8B	chr1	40222854	40254533	-	5135
24.0885	0.301542	0.847046	0.355992	0.721847	1	BMPR1A	chr10	88516407	88692595	+	11346
1301.99	-0.290189	0.290861	-0.997691	0.318429	1	BMPR2	chr2	203241659	203432474	+	11879
797.401	0.292718	0.372722	0.785354	0.432246	1	BMS1	chr10	43278249	43330385	+	7730
10.1459	-0.540033	1.43587	-0.3761	0.706842	1	BMS1P1	chr10	46737612	46761205	-	4330
8.58165	-0.421338	0.942067	-0.447248	0.654696	1	BMS1P10	chr9	67327775	67334983	-	1112
26.0176	0.137099	0.590306	0.232251	0.816343	1	BMS1P20	chr22	22657589	22677203	+	1766
8.21439	-0.183385	0.838408	-0.218729	0.826861	1	BMS1P4	chr10	75475601	75490227	-	1970
27.2845	-0.864565	0.679106	-1.27309	0.202985	1	BMS1P5	chr10	48901102	48950972	-	6634
2.87101	1.94754	2.1732	0.89616	0.370167	NA	BMS1P8	chr16	33489492	33500971	-	1800
3.14446	-1.03979	1.44922	-0.717483	0.473076	NA	BMX	chrX	15482369	15574652	+	2785
1.42117	-1.79523	2.48677	-0.721916	0.470346	NA	BNC2	chr9	16409501	16870841	-	14798
96.1312	0.184232	0.392442	0.469449	0.638749	1	BNIP1	chr5	172571445	172591390	+	2432
6188.6	-0.374633	0.307046	-1.22012	0.22242	1	BNIP2	chr15	59951345	59981733	-	7956
974.744	-2.85132	0.865055	-3.29611	0.000980319	1	BNIP3	chr10	133781578	133795435	-	2105
5267.51	-2.17475	0.645646	-3.36833	0.000756257	1	BNIP3L	chr8	26240414	26363152	+	4297
6.33062	-1.40149	1.29414	-1.08296	0.278828	NA	BNIP3P1	chr14	28733596	28735180	+	1584
39.3808	-0.0793101	0.673462	-0.117765	0.906254	1	BNIPL	chr1	151009046	151020076	+	2881
136.423	-0.30475	0.430284	-0.708254	0.478787	1	BOD1	chr5	173034517	173043663	-	2013
2576.59	-0.562077	0.327884	-1.71426	0.0864819	1	BOD1L1	chr4	13570362	13629347	-	15832
75.8818	0.246616	0.443794	0.555699	0.578416	1	BOLA1	chr1	149859440	149872351	+	1458
5.09105	-1.77264	1.97211	-0.898852	0.368732	NA	BOLA2B	chr16	30204255	30205627	-	1363
83.6142	1.24332	0.607434	2.04684	0.0406741	1	BOLA3	chr2	74362525	74375121	-	3153
69.5823	0.404301	0.574417	0.703845	0.481529	1	BOLA3-AS1	chr2	74375136	74377188	+	1832
49.5065	0.859588	0.573525	1.49878	0.13393	1	BOP1	chr8	145486055	145515082	-	3654
412.25	0.385369	0.495315	0.77803	0.436552	1	BORA	chr13	73302061	73330336	+	2750
278.161	0.188761	0.324866	0.581042	0.561212	1	BPGM	chr7	134331560	134364565	+	2533
16.9159	0.784638	0.634755	1.23613	0.216411	1	BPHL	chr6	3118608	3153812	+	5771
37.8636	-3.58046	1.2736	-2.8113	0.00493414	1	BPI	chr20	36888551	36965907	+	5604
10.3006	1.73096	0.975914	1.77368	0.0761161	1	BPIFB3	chr20	31643230	31661434	+	1439
15.3372	1.15437	0.849775	1.35844	0.174325	1	BPIFB4	chr20	31667450	31699557	+	2430
305.076	0.761038	0.401415	1.89589	0.0579748	1	BPNT1	chr1	220230824	220263804	-	3104
2938.32	-0.564059	0.323797	-1.74202	0.0815056	1	BPTF	chr17	65821640	65980494	+	15064
1931.23	-0.892495	0.429962	-2.07575	0.037917	1	BRAF	chr7	140419127	140624564	-	10359
782.538	-0.440126	0.332046	-1.3255	0.185007	1	BRAP	chr12	112079950	112123790	-	4674
321.492	-0.0108137	0.359208	-0.0301043	0.975984	1	BRAT1	chr7	2577511	2595361	-	6632
967.198	0.597398	0.721161	0.828384	0.407453	1	BRCA1	chr17	41196312	41277500	-	8252
595.458	-0.15007	0.58669	-0.255791	0.798113	1	BRCA2	chr13	32889611	32973805	+	11239
380.011	0.540255	0.407958	1.32429	0.185407	1	BRCC3	chrX	154299695	154351349	+	3170
1147.14	-0.69984	0.300696	-2.3274	0.0199438	1	BRD1	chr22	50166931	50221160	-	5834
5370.39	-0.815589	0.364909	-2.23505	0.0254142	1	BRD2	chr6	32936437	32949282	+	7319
1447.53	-0.605773	0.325604	-1.86046	0.0628202	1	BRD3	chr9	136895427	136933657	-	6861
1549.86	-0.715424	0.410262	-1.74382	0.0811901	1	BRD4	chr19	15347647	15443356	-	10740
1687.41	-0.0457976	0.296732	-0.15434	0.877342	1	BRD7	chr16	50347398	50402845	-	8473
4.33115	-0.395545	1.16553	-0.339369	0.734332	NA	BRD7P2	chr3	159818478	159820661	+	2183
1055.87	-0.751209	0.340783	-2.20436	0.0274989	1	BRD8	chr5	137475455	137514675	-	7014
596.524	-0.176602	0.302627	-0.583565	0.559513	1	BRD9	chr5	850406	892939	-	9555
709.145	0.540155	0.341817	1.58025	0.11405	1	BRE	chr2	28112808	28561768	+	3375
439.106	0.146043	0.308615	0.47322	0.636056	1	BRF1	chr14	105675623	105781926	-	26992
122.378	-0.0666017	0.348632	-0.191037	0.848496	1	BRF2	chr8	37700786	37707422	-	2754
374.39	-0.8573	0.498154	-1.72095	0.085259	1	BRI3	chr7	97881691	97937162	+	2539
935.799	1.18686	0.76388	1.55373	0.120249	1	BRI3BP	chr12	125478246	125515777	+	6645
38.9072	0.207977	0.438222	0.474591	0.635078	1	BRICD5	chr16	2259254	2261951	-	2079
399.216	0.200295	0.74922	0.267338	0.789209	1	BRIP1	chr17	59758627	59940882	-	7967
457.479	0.661983	0.554647	1.19352	0.232666	1	BRIX1	chr5	34915481	34926101	+	5006
2301.39	0.110505	0.302504	0.365302	0.714886	1	BRK1	chr3	10157276	10168874	+	1230
387.532	0.259439	0.273275	0.949369	0.342433	1	BRMS1	chr11	66104804	66112596	-	2506
226.503	0.119636	0.339172	0.352729	0.724292	1	BRMS1L	chr14	36295524	36401531	+	3884
1637.57	-0.668888	0.272478	-2.45483	0.014095	1	BROX	chr1	222885895	222908538	+	4915
631.293	-0.572118	0.361377	-1.58316	0.113384	1	BRPF1	chr3	9773413	9789702	+	5461
489.254	-0.240181	0.344196	-0.697803	0.485301	1	BRPF3	chr6	36164521	36200567	+	6604
33.9826	0.858473	0.592115	1.44984	0.147103	1	BRSK1	chr19	55793440	55823901	+	3818
2237.65	-0.480388	0.34953	-1.37438	0.169323	1	BRWD1	chr21	40556102	40693485	-	19751
1555.18	-0.235558	0.270773	-0.869945	0.38433	1	BRWD3	chrX	79926353	80065187	-	12653
158.274	-0.405977	0.39528	-1.02706	0.304392	1	BSCL2	chr11	62457747	62477317	-	3989
1607.05	-0.970841	0.481764	-2.01518	0.0438858	1	BSDC1	chr1	32830704	32860332	-	6264
2255.23	0.163063	0.265833	0.613404	0.539609	1	BSG	chr19	571297	583493	+	3759
5.29966	-0.00467938	1.1277	-0.0041495	0.996689	NA	BSN	chr3	49591922	49708978	+	16213
63.6086	-0.454221	0.642449	-0.707015	0.479557	1	BSPRY	chr9	116111821	116133513	+	2333
93.7867	0.192316	0.567689	0.33877	0.734783	1	BST1	chr4	15704573	15739936	+	2967
395.555	-3.22587	0.897551	-3.59408	0.000325544	1	BST2	chr19	17513748	17516457	-	1114
4201.61	-0.201718	0.400698	-0.503417	0.614671	1	BTAF1	chr10	93683526	93790082	+	7634
2721.86	-0.284647	0.260955	-1.09079	0.275366	1	BTBD1	chr15	83685174	83736106	-	4159
601.511	0.523691	0.437898	1.19592	0.231727	1	BTBD10	chr11	13409548	13484844	-	3483
554.032	-1.50122	0.454888	-3.3002	0.000966153	1	BTBD11	chr12	107712190	108053419	+	7904
129.865	0.656727	0.448188	1.46529	0.142841	1	BTBD19	chr1	45274154	45281257	+	3511
1315.78	0.275317	0.337496	0.815763	0.414635	1	BTBD2	chr19	1985447	2034880	-	5491
342.458	-0.147398	0.275505	-0.53501	0.592643	1	BTBD3	chr20	11871371	11907257	+	6220
753.773	0.0731348	0.500854	0.14602	0.883905	1	BTBD6	chr14	105714827	105717430	+	2388
1078.32	-0.381919	0.301205	-1.26797	0.204808	1	BTBD7	chr14	93703896	93799438	-	11320
8.50445	-0.278796	0.773397	-0.360483	0.718486	1	BTBD8	chr1	92545862	92613393	+	1946
266.953	-0.0323422	0.357582	-0.090447	0.927932	1	BTBD9	chr6	38136227	38607924	-	9436
6.1867	-0.0380449	1.0655	-0.0357062	0.971517	NA	BTC	chr4	75669969	75719896	-	2810
131.327	-0.365434	0.428522	-0.852777	0.393783	1	BTD	chr3	15642848	15687329	+	3695
6361.91	-0.165672	0.274986	-0.602475	0.546858	1	BTF3	chr5	72794233	72801460	+	2462
911.591	0.154013	0.334783	0.460039	0.645488	1	BTF3L4	chr1	52521797	52556388	+	6014
1.70333	-0.0976282	1.58053	-0.0617691	0.950747	NA	BTF3L4P2	chr2	159860287	159861065	+	710
1.31879	-1.80683	2.51068	-0.719657	0.471736	NA	BTF3P13	chr4	99661893	99662382	+	489
2.54573	-0.778791	1.64298	-0.47401	0.635493	NA	BTF3P2	chr14	29142447	29142933	-	486
2.24027	1.69314	1.67575	1.01038	0.312314	NA	BTF3P5	chr2	55662292	55662758	-	466
1.72434	1.81586	1.98195	0.916198	0.359563	NA	BTF3P9	chr1	227621765	227622047	+	282
752.051	-1.60155	0.629856	-2.54272	0.0109993	1	BTG1	chr12	92536286	92539673	-	2619
808.493	-0.642121	0.713868	-0.899495	0.368389	1	BTG2	chr1	203274619	203278730	+	2755
355.093	-0.260877	0.311072	-0.83864	0.401671	1	BTG3	chr21	18965971	18985265	-	2299
16628.4	0.465628	0.37737	1.23388	0.217249	1	BTK	chrX	100604435	100641183	-	4207
8.19923	0.775926	1.29569	0.598853	0.549271	1	BTLA	chr3	112182815	112218408	-	3691
496.236	-1.39758	0.355413	-3.93228	8.41441e-05	1	BTN2A1	chr6	26458150	26476849	+	3743
209.707	-0.550186	0.401378	-1.37074	0.170455	1	BTN2A2	chr6	26383324	26395102	+	6393
41.7036	-0.545902	0.534858	-1.02065	0.307421	1	BTN2A3P	chr6	26421619	26432611	+	4169
273.18	-0.167446	0.338324	-0.494928	0.620651	1	BTN3A1	chr6	26402465	26415444	+	5538
720.623	0.636258	0.581342	1.09446	0.273751	1	BTN3A2	chr6	26365387	26378546	+	6743
141.251	-0.19617	0.437094	-0.448805	0.653572	1	BTN3A3	chr6	26440700	26453643	+	5651
500.501	0.443199	0.344703	1.28574	0.198533	1	BTRC	chr10	103113820	103317078	+	6566
2000.08	-0.223569	0.565532	-0.395325	0.692603	1	BUB1	chr2	111395275	111435691	-	6004
1038.95	0.0834203	0.592524	0.140788	0.888037	1	BUB1B	chr15	40453224	40513337	+	4452
2043.68	0.103694	0.28476	0.364147	0.715749	1	BUB3	chr10	124913793	124924886	+	3195
265.346	0.0519343	0.467263	0.111146	0.911501	1	BUD13	chr11	116618886	116643704	-	2186
915.322	-0.390646	0.246376	-1.58557	0.112837	1	BUD31	chr7	99006264	99017239	+	2373
2.627	-4.87968	2.47208	-1.97392	0.0483907	NA	BX255923.3	chr9	69174213	69179458	-	2870
23.14	0.691664	0.67394	1.0263	0.30475	1	BX322557.10	chr21	46707967	46711653	+	1546
2.76229	-1.32889	1.65139	-0.804712	0.420986	NA	BX842568.2	chrX	36980269	36981498	-	1229
189.794	0.974845	0.454403	2.14533	0.0319263	1	BYSL	chr6	41888926	41900784	+	2241
127.58	-0.471248	0.507632	-0.928326	0.353238	1	BZRAP1	chr17	56378592	56406152	-	11354
1240.17	0.108248	0.280905	0.385354	0.699975	1	BZRAP1-AS1	chr17	56402811	56493127	+	3590
3514.96	-0.120897	0.351621	-0.343829	0.730975	1	BZW1	chr2	201675317	201688569	+	4577
1.52662	-1.97408	1.86143	-1.06052	0.288908	NA	BZW1P1	chr3	172143640	172144879	-	1239
18.1689	-0.685672	0.757364	-0.905341	0.365285	1	BZW1P2	chr3	116364592	116365574	-	982
915.174	0.524107	0.457212	1.14631	0.251668	1	BZW2	chr7	16685756	16746148	+	3646
392.161	-4.60528	0.844363	-5.45415	4.92077e-08	0.000707114	C10orf10	chr10	45466429	45474258	-	2976
2.61936	-2.90392	1.97065	-1.47358	0.140595	NA	C10orf105	chr10	73471458	73497581	-	4931
6.7981	5.19544	1.71538	3.02875	0.0024557	NA	C10orf107	chr10	63422719	63526524	+	1678
98.213	-0.155224	0.356266	-0.435696	0.663057	1	C10orf11	chr10	77360998	78319925	+	6129
2.77538	-0.902454	1.27126	-0.709888	0.477774	NA	C10orf111	chr10	15137384	15139318	-	1712
29.4258	-0.051937	0.78292	-0.0663375	0.947109	1	C10orf112	chr10	19492779	20079330	+	5508
570.501	-0.378323	0.284312	-1.33066	0.183301	1	C10orf118	chr10	115880621	115933979	-	8973
442.24	-0.538187	0.356885	-1.50801	0.131551	1	C10orf12	chr10	98741041	98745582	+	4541
10.3748	0.409643	1.23187	0.332537	0.739484	1	C10orf128	chr10	50362773	50396630	-	4112
4.49701	-0.520473	1.13859	-0.457122	0.647583	NA	C10orf131	chr10	97667360	97698480	+	1391
534.164	-0.211019	0.263454	-0.800971	0.423148	1	C10orf137	chr10	127408084	127452712	+	7713
172.771	0.911086	0.520068	1.75186	0.0797982	1	C10orf2	chr10	102747124	102754158	+	3501
19.113	-0.308085	0.813798	-0.378577	0.705002	1	C10orf25	chr10	45493146	45496336	-	3076
359.945	0.0601065	0.374583	0.160463	0.872517	1	C10orf32	chr10	104613980	104624718	+	2703
792.818	-0.0571589	0.299833	-0.190636	0.848811	1	C10orf54	chr10	73507316	73533255	-	5120
18.487	1.06055	0.881322	1.20336	0.228838	1	C10orf55	chr10	75669727	75682535	-	2509
8.8341	-0.896467	0.951793	-0.941872	0.346258	1	C10orf68	chr10	32832297	33171802	+	3458
1.80825	-2.10633	1.87543	-1.12312	0.261388	NA	C10orf71	chr10	50507187	50535537	+	5463
768.104	0.34039	0.276467	1.23121	0.218243	1	C10orf76	chr10	103605356	103815950	-	4721
424.991	0.25734	0.427325	0.602211	0.547034	1	C10orf88	chr10	124690419	124713919	-	3166
2.66269	-0.229775	1.37393	-0.167239	0.867182	NA	C10orf91	chr10	134257831	134262912	+	2036
1.03225	2.2616	2.74254	0.824638	0.409577	NA	C10orf95	chr10	104209594	104211300	-	1467
106.356	-0.166261	0.410904	-0.404622	0.685755	1	C11orf1	chr11	111749659	111756699	+	3825
1981.19	0.0285452	0.387148	0.073732	0.941224	1	C11orf21	chr11	2316875	2324279	-	4194
758.119	0.0315072	0.335906	0.0937978	0.92527	1	C11orf24	chr11	68028803	68039469	-	3399
1074.05	-0.371359	0.286201	-1.29754	0.194444	1	C11orf30	chr11	76155967	76264069	+	11761
1059.67	-0.144083	0.30461	-0.473009	0.636207	1	C11orf31	chr11	57508825	57510986	+	2161
22.559	0.160508	0.716855	0.223906	0.82283	1	C11orf35	chr11	554855	560779	-	2919
100.433	0.348391	0.806689	0.431878	0.66583	1	C11orf45	chr11	128769460	128775930	-	3745
533.429	0.442284	0.364821	1.21233	0.225386	1	C11orf48	chr11	62430287	62439727	-	3648
376.419	0.307386	0.334536	0.918843	0.358177	1	C11orf49	chr11	46958240	47185936	+	5650
430.54	0.816409	0.380524	2.14548	0.0319142	1	C11orf54	chr11	93474757	93497915	+	6257
706.234	-0.300427	0.294674	-1.01952	0.307954	1	C11orf57	chr11	111944810	111955874	+	5750
3130.52	-0.165243	0.267948	-0.616697	0.537435	1	C11orf58	chr11	16634679	16778428	+	8666
8.90455	-0.750774	0.865574	-0.867372	0.385738	1	C11orf63	chr11	122753391	122830506	+	4515
1.10407	-2.46457	2.31713	-1.06363	0.287495	NA	C11orf65	chr11	108179246	108338258	-	3509
597.7	-0.744167	0.499898	-1.48864	0.136583	1	C11orf68	chr11	65684279	65686588	-	1759
25.4534	0.317852	0.63763	0.498491	0.618138	1	C11orf71	chr11	114262165	114271139	-	650
[truncated: 16,786 more rows]

## Sheet: Table_B_gran_DESeq2
baseMean	log2FoldChange	lfcSE	stat	pvalue	padj	gene	chr	start	end	strand	size
1026.67	0.0294663	0.374208	0.0787431	0.937237	1	7SK	chr5	68266266	68325992	-	6120
3.12833	1.11374	1.37699	0.808822	0.418617	NA	A1BG-AS1	chr19	58859117	58866549	+	2789
2.33935	1.17264	1.9086	0.614401	0.53895	NA	A3GALT2	chr1	33772367	33786699	-	1050
92.3836	-0.40702	0.3841	-1.05967	0.289294	1	AAAS	chr12	53701240	53718648	-	4124
44.3163	-0.189806	0.542836	-0.349657	0.726596	1	AACS	chr12	125549925	125627873	+	16067
31.1439	0.815142	0.834408	0.97691	0.328614	1	AAED1	chr9	99401859	99417585	-	3078
233.912	-0.394823	0.34175	-1.1553	0.247968	1	AAGAB	chr15	67493371	67547533	-	3818
145.68	0.421801	0.457661	0.921645	0.356714	1	AAK1	chr2	69688532	69901481	-	14902
13.9462	-0.654111	0.726986	-0.899757	0.36825	1	AAMDC	chr11	77532155	77629478	+	1931
122.261	-0.0723023	0.392265	-0.18432	0.853763	1	AAMP	chr2	219128850	219134980	-	3129
35.5602	0.116324	0.537938	0.21624	0.828801	1	AAR2	chr20	34824381	34858840	+	3096
18.809	0.290977	0.805371	0.361296	0.717878	1	AARS	chr16	70286198	70323446	-	4476
10.5656	0.547044	0.849089	0.644272	0.519399	NA	AARS2	chr6	44267391	44281063	-	4277
3.3098	1.2949	1.38913	0.932172	0.351248	NA	AARSD1	chr17	41102543	41116515	-	3694
38.0966	-0.209619	0.498335	-0.420639	0.674019	1	AASDH	chr4	57204456	57253666	-	4628
90.4543	-0.84037	0.48605	-1.72898	0.083813	1	AASDHPPT	chr11	105946228	105969437	+	6176
1.53259	-0.547263	1.87949	-0.291176	0.770916	NA	AASS	chr7	121715701	121784334	-	4567
714.096	-0.0615002	0.335573	-0.183269	0.854587	1	AATF	chr17	35306175	35414171	+	4700
1348.18	0.0290415	0.350902	0.0827625	0.93404	1	AATK	chr17	79091095	79139877	-	6207
394.988	0.288446	0.459225	0.628115	0.529928	1	ABAT	chr16	8768422	8878432	+	9720
101.802	-0.0372043	0.744583	-0.0499667	0.960149	1	ABC7-42389800N19.1	chr12	73725	91218	+	1806
2629.59	0.559795	0.481475	1.16267	0.244965	1	ABCA1	chr9	107543283	107690518	-	11299
7.13432	1.09978	1.03369	1.06393	0.28736	NA	ABCA10	chr17	67143355	67240987	-	8361
1.56149	0.682114	1.89219	0.360489	0.718482	NA	ABCA11P	chr4	419224	467918	-	2786
396.301	3.68624	0.817026	4.51178	6.4286e-06	0.0686703	ABCA13	chr7	48211055	48687092	+	18515
647.817	-0.100656	0.448276	-0.22454	0.822337	1	ABCA2	chr9	139901686	139923367	-	11467
2.15156	1.47357	2.12916	0.692091	0.48888	NA	ABCA3	chr16	2325882	2390747	-	7771
308.91	-0.0802679	0.481238	-0.166794	0.867532	1	ABCA5	chr17	67240452	67323385	-	13117
2.22358	1.10048	1.602	0.686939	0.492121	NA	ABCA6	chr17	67074843	67138029	-	14115
2946.81	0.16698	0.443896	0.37617	0.70679	1	ABCA7	chr19	1040102	1065571	+	8321
103.197	0.089799	0.629574	0.142635	0.886579	1	ABCB10	chr1	229652329	229694442	-	4243
1.77947	-0.848232	1.94232	-0.436711	0.662321	NA	ABCB11	chr2	169779448	169887832	-	5123
8.87159	-0.47981	0.884941	-0.542194	0.587685	NA	ABCB6	chr2	220074490	220083712	-	5191
32.2207	0.301556	0.522898	0.576702	0.564141	1	ABCB7	chrX	74273115	74376567	-	2803
20.9881	0.279688	0.603501	0.463442	0.643047	1	ABCB8	chr7	150725510	150744869	+	9321
1.38553	-0.993745	1.88585	-0.526949	0.598229	NA	ABCB9	chr12	123405498	123466196	-	13017
463.255	-0.263643	0.392401	-0.671871	0.501666	1	ABCC1	chr16	16043434	16236931	+	7541
79.6462	0.154386	0.443713	0.347941	0.727885	1	ABCC10	chr6	43395104	43418168	+	8059
1.419	0.307589	1.95961	0.156965	0.875273	NA	ABCC11	chr16	48200821	48281479	-	7211
97.9316	0.383186	0.426787	0.897839	0.369271	1	ABCC2	chr10	101542489	101611949	+	6200
10.6985	1.77804	1.53166	1.16086	0.245699	NA	ABCC3	chr17	48712138	48769613	+	9579
6.52341	-1.37471	1.14459	-1.20105	0.229733	NA	ABCC4	chr13	95672083	95953687	-	8037
930.875	0.0915996	0.384984	0.237931	0.811935	1	ABCC5	chr3	183637722	183735803	-	11406
23.3015	0.212718	0.643793	0.330414	0.741087	1	ABCC6	chr16	16242785	16317379	-	7526
176.397	-0.0270332	0.360688	-0.074949	0.940255	1	ABCD1	chrX	152990323	153010216	+	4222
76.5034	-0.0564161	0.502888	-0.112184	0.910677	1	ABCD3	chr1	94883933	94984222	+	7642
111.76	-0.0539379	0.457099	-0.118001	0.906067	1	ABCD4	chr14	74752126	74769759	-	8755
19.7261	1.88747	0.940927	2.00597	0.0448593	1	ABCE1	chr4	146019084	146050331	+	6250
324.989	1.30968	0.589109	2.22316	0.0262052	1	ABCF1	chr6	30539153	30564956	+	4499
34.6465	-0.324993	0.554326	-0.586286	0.557684	1	ABCF2	chr7	150904923	150924316	-	4430
335.401	-0.156995	0.425177	-0.369246	0.711944	1	ABCF3	chr3	183903811	183911800	+	5194
517.525	-0.00743571	0.316049	-0.0235271	0.98123	1	ABCG1	chr21	43619799	43717354	+	6102
55.7171	-0.912494	0.543997	-1.67739	0.093467	1	ABHD10	chr3	111697857	111712210	+	3015
63.0421	-0.378054	0.561288	-0.673548	0.500599	1	ABHD11	chr7	73150424	73153197	-	2284
35.4432	0.85661	0.528572	1.62061	0.105101	1	ABHD12	chr20	25275379	25371619	-	3411
803.934	-0.454388	0.351216	-1.29376	0.19575	1	ABHD13	chr13	108870727	108886603	+	5336
7.98465	0.278767	0.951119	0.293093	0.769451	NA	ABHD14B	chr3	52002526	52017425	-	3155
17.5391	-0.250853	0.748439	-0.335167	0.737499	1	ABHD15	chr17	27887565	27894155	-	3590
227.884	0.225231	0.462911	0.486552	0.626576	1	ABHD16A	chr6	31654726	31671221	-	4134
653.689	0.241407	0.508203	0.475021	0.634772	1	ABHD17A	chr19	1876809	1885546	-	6134
1.07798	3.67735	2.90576	1.26554	0.20568	NA	ABHD17AP4	chr22	21022124	21025272	-	907
139.068	-0.393142	0.393011	-1.00033	0.317149	1	ABHD17B	chr9	74477368	74525847	-	2954
11.6094	0.209808	1.019	0.205897	0.836872	NA	ABHD17C	chr15	80972025	81047962	+	3620
8096.3	0.0106383	0.469664	0.0226508	0.981929	1	ABHD2	chr15	89630690	89745591	+	10326
2234.43	-0.487365	0.350908	-1.38887	0.164873	1	ABHD3	chr18	19230858	19284766	-	4355
757.898	-0.0566498	0.353414	-0.160293	0.87265	1	ABHD4	chr14	23067146	23081265	+	3109
2042.07	0.0180284	0.387439	0.0465322	0.962886	1	ABHD5	chr3	43731605	43775863	+	3160
4.07414	-0.994777	1.16442	-0.854314	0.392931	NA	ABHD6	chr3	58223233	58281420	+	3575
25.5789	0.28578	0.642721	0.44464	0.65658	1	ABHD8	chr19	17402940	17421045	-	2203
1988.79	-0.279748	0.32235	-0.867837	0.385484	1	ABI1	chr10	27035522	27150016	-	4222
3.36817	0.252702	1.28498	0.196658	0.844095	NA	ABI2	chr2	204192942	204312446	+	23201
14.567	1.01902	0.730787	1.39441	0.163194	1	ABI3	chr17	47287589	47300587	+	2449
88.3553	0.171049	0.413805	0.413357	0.679345	1	ABL1	chr9	133589333	133763062	+	6264
195.41	-0.0374354	0.493263	-0.0758935	0.939504	1	ABL2	chr1	179068462	179198819	-	13243
43.8995	0.321568	0.467205	0.68828	0.491276	1	ABLIM1	chr10	116190872	116444762	-	9841
3.61925	0.579547	1.49409	0.387893	0.698095	NA	ABLIM3	chr5	148521046	148640105	+	7191
2.22678	-2.31248	1.75491	-1.31771	0.187599	NA	ABO	chr9	136125788	136150617	-	6334
2241.68	0.0864676	0.31085	0.278165	0.780885	1	ABR	chr17	906758	1132315	-	11669
122.016	-0.0232766	0.487561	-0.0477409	0.961923	1	ABRACL	chr6	139349819	139364439	+	1197
176.684	-0.358474	0.373129	-0.960724	0.336691	1	ABT1	chr6	26597180	26600278	+	2252
10649.1	-0.238286	0.394188	-0.604499	0.545512	1	ABTB1	chr3	127391778	127399768	+	6147
114.072	-0.0293423	0.480702	-0.0610406	0.951327	1	ABTB2	chr11	34172535	34379555	-	4955
2.14179	3.55028	2.5786	1.37682	0.168567	NA	AC000078.5	chr22	19874812	19875493	+	681
15.926	-0.173303	0.929596	-0.186428	0.852109	1	AC000095.9	chr22	19005556	19006429	-	873
2.58944	0.413949	1.54253	0.268357	0.788424	NA	AC000120.7	chr7	91829328	91836171	-	1587
14.0974	0.148319	0.687398	0.215769	0.829168	1	AC002055.4	chr22	51195376	51239737	+	4244
1.30092	0.322594	2.49456	0.129319	0.897105	NA	AC002075.4	chr7	93299138	93299389	-	251
30.5532	-0.0332147	0.581893	-0.0570805	0.954481	1	AC002117.1	chr17	43227767	43238877	-	693
6.51979	-0.0294089	1.00456	-0.0292753	0.976645	NA	AC002310.12	chr16	30546073	30548465	+	1824
4.36177	0.759305	1.322	0.57436	0.565724	NA	AC002398.5	chr19	36279778	36288787	-	2480
8.32002	1.21762	1.00677	1.20944	0.226495	NA	AC002456.2	chr7	90219933	90226667	-	612
29.93	-0.505412	0.605453	-0.834767	0.403849	1	AC002467.7	chr7	107383262	107385026	-	980
17.2757	0.114294	0.705681	0.161963	0.871335	1	AC002511.2	chr19	35914964	35915554	-	448
23.1715	0.836303	0.64728	1.29203	0.196348	1	AC002511.3	chr19	35923859	35925544	-	996
1.45828	0.709511	2.0815	0.340865	0.733205	NA	AC003080.4	chr7	111611277	111612043	-	766
116.506	1.06721	0.729434	1.46307	0.14345	1	AC003104.1	chr17	40422535	40424701	-	1494
2.2423	-0.22158	1.91739	-0.115563	0.907999	NA	AC004019.13	chr22	18062923	18071958	-	1834
2.19712	-0.626967	1.90679	-0.328808	0.742301	NA	AC004057.1	chr4	114135137	114138326	-	561
82.9818	-1.0991	0.438908	-2.50417	0.0122738	1	AC004069.2	chr4	106058437	106061776	-	547
36.4717	-0.568545	0.627363	-0.906246	0.364806	1	AC004257.3	chr19	15346330	15346819	-	489
5.75313	0.395656	1.30453	0.303293	0.761666	NA	AC004381.6	chr16	20817751	20860987	+	4090
2.79935	-0.532892	1.54398	-0.345142	0.729987	NA	AC004453.8	chr7	44507441	44507939	+	498
6.45188	-1.14529	1.06737	-1.073	0.28327	NA	AC004466.1	chr12	48178706	48179787	+	1081
2.9222	1.32858	1.67844	0.791559	0.428618	NA	AC004471.10	chr22	19111822	19115962	-	1511
1.96834	-1.1206	1.70944	-0.655536	0.512123	NA	AC004540.5	chr7	26438213	26538594	+	4141
6.83609	0.295124	1.0293	0.286723	0.774324	NA	AC004840.9	chr7	2477398	2487485	+	2065
39.3385	0.254179	0.50239	0.50594	0.612899	1	AC004893.11	chr7	98610788	98645863	+	4186
12.6637	-0.0637465	0.693848	-0.0918738	0.926798	1	AC004951.6	chr7	44043645	44047465	-	1863
17.1993	-0.218428	0.609571	-0.358331	0.720095	1	AC004980.7	chr7	76178677	76257299	+	3105
1.82511	-0.256459	1.77954	-0.144115	0.885409	NA	AC004985.12	chr7	44001189	44012924	-	1163
3.93273	-0.342891	1.16052	-0.295463	0.76764	NA	AC005042.2	chr2	159404937	159405736	+	799
2.48212	1.59825	1.57656	1.01376	0.310699	NA	AC005076.5	chr7	86780739	86781736	-	885
4.33104	-0.0666391	1.20783	-0.0551728	0.956001	NA	AC005082.12	chr7	23245632	23247664	+	2032
1216.21	-0.219053	0.359985	-0.608508	0.542851	1	AC005154.6	chr7	30555925	30634425	-	21357
34.3843	-0.292914	0.512519	-0.571519	0.567648	1	AC005154.7	chr7	30562759	30564151	-	1392
5.67349	-0.406536	1.02787	-0.395513	0.692465	NA	AC005220.3	chr20	52556699	52559047	+	881
7.72426	0.611908	0.915818	0.668154	0.504035	NA	AC005255.3	chr19	14903121	14903589	+	468
10.9451	1.5397	0.855049	1.80072	0.0717474	NA	AC005264.2	chr19	3141574	3155173	-	2315
93.0274	-0.0622161	0.45634	-0.136337	0.891555	1	AC005306.3	chr19	1989400	1990369	+	933
2.50004	0.635771	1.80816	0.351613	0.725129	NA	AC005329.7	chr19	1392169	1396466	-	3568
6.56264	0.591362	1.06425	0.555663	0.578441	NA	AC005519.4	chr14	74755830	74761128	-	1365
2.09164	-3.25846	1.99343	-1.6346	0.102133	NA	AC005532.5	chr7	7294785	7317410	+	1232
2.00077	2.10933	1.94252	1.08587	0.277535	NA	AC005534.8	chr7	156446879	156450387	-	740
7.78309	0.0801067	0.937685	0.0854302	0.931919	NA	AC005562.1	chr17	28903482	28999807	+	6025
23.4614	0.306963	0.584043	0.525583	0.599178	1	AC005618.1	chr5	140699661	140700339	-	557
1.2299	-1.08319	2.27045	-0.477081	0.633304	NA	AC005682.5	chr7	22893797	22901021	+	2445
2.50965	0.101494	1.37406	0.0738643	0.941118	NA	AC005740.6	chr5	141331984	141332940	+	956
2.20301	2.48112	1.81691	1.36557	0.172074	NA	AC005776.1	chr19	15449759	15450048	+	289
17.6508	0.36587	0.67282	0.543786	0.586589	1	AC005786.7	chr19	3544197	3557567	+	563
4.77476	0.367173	1.17189	0.313318	0.754039	NA	AC005795.1	chr19	42012068	42012814	+	746
2.13729	1.12943	1.8868	0.598593	0.549445	NA	AC005831.1	chr12	3797876	3799650	-	1772
3.01755	2.24734	1.63411	1.37527	0.169049	NA	AC005943.5	chr19	1573595	1575474	-	1879
29.8282	0.190616	0.677117	0.281511	0.778318	1	AC006042.8	chr7	8019943	8021859	+	1466
2.2927	-0.141376	1.51334	-0.0934198	0.92557	NA	AC006111.1	chr16	3725411	3727060	+	1647
2.26743	4.69942	2.07754	2.26201	0.0236967	NA	AC006116.17	chr19	56826072	56852656	+	2533
3.82457	-0.421467	1.40546	-0.299879	0.764269	NA	AC006116.22	chr19	56831159	56833679	-	2169
11.5981	1.31324	0.976455	1.3449	0.178656	NA	AC006129.1	chr19	42037566	42038534	+	968
37.1231	0.666008	0.857518	0.776669	0.437354	1	AC006129.4	chr19	42041545	42043266	+	1721
2.70856	4.96266	2.23061	2.2248	0.0260946	NA	AC006132.1	chr19	46144752	46146098	+	1233
4.37889	1.47665	1.25238	1.17908	0.238368	NA	AC006160.5	chr4	17589090	17616194	-	747
1.11604	1.55389	2.09647	0.741195	0.458575	NA	AC006372.4	chr7	157258925	157292410	+	4045
3.20769	-2.34046	1.41431	-1.65485	0.0979556	NA	AC006538.1	chr19	2727741	2729325	-	1584
9.53467	-0.150191	0.789602	-0.190211	0.849144	NA	AC006942.4	chr19	50312190	50312995	+	518
7.50112	0.566513	0.95618	0.592475	0.553533	NA	AC006946.15	chr22	17602476	17612994	+	1349
193.391	-0.0207835	0.409569	-0.0507446	0.959529	1	AC006978.6	chr7	30410987	30412357	+	1370
1.4157	-1.83267	2.3773	-0.770905	0.440763	NA	AC007000.10	chr7	76701068	76701554	-	486
10.1627	-0.209881	0.807789	-0.259822	0.795001	NA	AC007000.12	chr7	76682095	76688757	-	947
1.80927	2.47564	2.30669	1.07325	0.283161	NA	AC007038.7	chr2	210895457	210929080	+	2195
3.66252	-0.789217	1.33288	-0.592114	0.553774	NA	AC007041.2	chr2	20439653	20440807	-	1154
3.59862	1.24032	1.18674	1.04515	0.295955	NA	AC007228.9	chr19	57183942	57185269	-	1327
4.9391	-0.456081	1.07362	-0.424807	0.670977	NA	AC007238.1	chr2	58687427	58689167	-	1740
2.10587	1.84773	1.79866	1.02728	0.304288	NA	AC007248.6	chr2	102866317	102866715	-	398
1.08288	-0.103739	2.30788	-0.0449501	0.964147	NA	AC007248.7	chr2	103027703	103028568	+	865
12.6883	-0.109643	0.780862	-0.140412	0.888334	1	AC007256.5	chr2	202275267	202278031	-	2764
6.5743	0.0585606	1.1411	0.0513193	0.959071	NA	AC007272.3	chr2	201966812	201967680	-	553
174.332	0.577208	1.39397	0.414074	0.67882	1	AC007278.2	chr2	103050417	103051800	+	1198
474.689	0.518333	1.49698	0.346252	0.729154	1	AC007278.3	chr2	103055173	103056935	+	1324
5.18676	1.45428	1.20959	1.2023	0.229248	NA	AC007292.3	chr19	4356634	4358445	-	1811
1.50101	0.899373	2.13642	0.420973	0.673775	NA	AC007292.6	chr19	4363786	4364637	+	744
1.09897	0.103657	2.56273	0.0404479	0.967736	NA	AC007318.5	chr2	65432137	65433396	+	1259
16.8411	-0.283488	0.642651	-0.441123	0.659124	1	AC007383.3	chr2	206949329	206951288	+	1031
73.4842	0.0667693	0.583377	0.114453	0.908879	1	AC007390.5	chr2	37423631	37443336	+	4688
1.3588	0.940786	2.11832	0.44412	0.656956	NA	AC007401.2	chr2	36758948	36779411	-	428
5.2324	0.137323	1.08828	0.126183	0.899587	NA	AC007551.3	chr7	35791466	35840226	-	4044
3.71754	-0.745124	1.19406	-0.624027	0.53261	NA	AC007566.10	chr7	92086878	92120924	+	695
13.6018	0.505574	0.876742	0.576651	0.564175	1	AC007620.3	chr3	179114749	179116979	+	1939
21.0035	0.667549	0.713919	0.935049	0.349763	1	AC007879.2	chr2	208051441	208100790	-	1090
1.02694	0.622286	2.63573	0.236097	0.813358	NA	AC007879.3	chr2	208100023	208102599	-	359
19.7434	1.42754	0.675768	2.11247	0.0346459	1	AC007879.5	chr2	208104588	208394519	-	1276
1.60607	0.738681	1.67452	0.441129	0.65912	NA	AC007880.1	chr2	65073264	65090760	-	1972
5.2625	-0.177085	1.09946	-0.161066	0.872041	NA	AC007950.1	chr15	63748493	63761550	-	612
2.8685	-1.4416	1.52615	-0.944599	0.344864	NA	AC008074.5	chr2	64677230	64677658	+	428
21.8707	-0.129729	0.844924	-0.153539	0.877973	1	AC008443.1	chr5	180682720	180684578	+	1858
1.67274	4.31163	2.48313	1.73637	0.0824981	NA	AC008592.8	chr5	95185013	95185559	+	546
1.56723	1.01201	2.1229	0.476709	0.63357	NA	AC008753.6	chr19	54357835	54372361	-	435
7.4553	0.161074	1.13542	0.141863	0.887188	NA	AC008964.1	chr5	39105358	39107350	+	1992
8.34895	-0.402138	0.985687	-0.407977	0.683291	NA	AC008982.2	chr19	39335369	39336139	-	491
34.064	-1.83931	0.821745	-2.2383	0.0252018	1	AC008984.2	chr19	54820182	54848439	-	1730
13.085	-0.972935	0.820512	-1.18577	0.235715	1	AC008984.7	chr19	54813047	54817309	-	402
6.79231	0.27394	1.16674	0.234791	0.814371	NA	AC009005.2	chr19	567212	572215	-	847
10.9799	0.497279	0.860995	0.577563	0.563559	NA	AC009093.1	chr16	29259550	29261449	+	1896
4.24275	0.680979	1.14559	0.594434	0.552222	NA	AC009120.3	chr16	74346507	74347288	-	471
4.33755	-0.196318	1.08892	-0.180287	0.856927	NA	AC009120.6	chr16	74339100	74369244	-	1352
2.64732	-1.08559	1.42365	-0.762536	0.44574	NA	AC009133.12	chr16	29829301	29832573	-	1122
9.62553	0.0680509	0.795188	0.0855784	0.931802	NA	AC009133.14	chr16	29819966	29823306	-	2721
15.3405	-0.543737	0.827713	-0.656915	0.511236	1	AC009133.17	chr16	29756568	29759620	+	1654
2.23555	-0.842532	1.70767	-0.493381	0.621743	NA	AC009133.20	chr16	29820250	29831687	-	585
10.3921	-0.0620025	0.798875	-0.0776123	0.938136	NA	AC009403.2	chr7	155403925	155437899	-	1678
25.7222	1.2467	0.790298	1.57751	0.114679	1	AC009404.2	chr2	118591513	118599234	+	4053
39.9226	0.67394	0.631211	1.06769	0.285658	1	AC009495.2	chr2	166651361	166666520	+	776
1.08633	1.51783	2.36179	0.642662	0.520443	NA	AC009501.4	chr2	63271057	63275775	-	2319
353.016	-0.710216	0.447449	-1.58726	0.112454	1	AC009506.1	chr2	160471807	160473593	+	1492
17.5493	2.08145	1.02409	2.03249	0.0421045	1	AC009542.2	chr7	134883153	134887108	+	2160
8.60529	0.955105	1.24896	0.764719	0.444439	NA	AC009948.5	chr2	179278666	179304970	+	3992
19.1451	0.535959	0.696378	0.769638	0.441515	1	AC009951.1	chr2	145218679	145221645	-	2964
1.93743	-2.24457	2.01696	-1.11285	0.265775	NA	AC009961.2	chr2	160545728	160546802	-	763
19.824	0.331819	0.630502	0.526278	0.598695	1	AC009961.3	chr2	160527219	160568946	-	2719
1.81172	2.39151	2.10146	1.13802	0.255112	NA	AC010086.1	chrY	23473154	23480781	+	1043
1.71599	-0.466635	2.10603	-0.221571	0.824648	NA	AC010150.1	chr2	26079330	26079835	-	505
2.06445	0.551262	1.60095	0.344335	0.730594	NA	AC010226.4	chr5	114937754	114956356	+	1214
1.70564	0.52207	1.83011	0.285267	0.775439	NA	AC010468.1	chr5	110527924	110528740	-	816
9.95184	-0.357258	1.13662	-0.314315	0.753282	NA	AC010492.2	chr19	54732911	54734088	+	899
3.01236	1.16951	1.41863	0.824399	0.409713	NA	AC010525.6	chr19	56207251	56209196	+	535
7.04685	0.39284	0.978159	0.401612	0.68797	NA	AC010525.7	chr19	56207681	56208795	+	1114
11.3847	-0.136206	0.831686	-0.16377	0.869912	NA	AC010642.1	chr19	58790332	58826563	+	4220
1.44409	1.77384	1.97779	0.896882	0.369782	NA	AC010878.3	chr2	38044058	38045104	+	1046
7.09413	0.240418	0.982187	0.244778	0.806628	NA	AC010883.5	chr2	43456712	43460533	+	395
2.82263	0.772628	1.3274	0.58206	0.560526	NA	AC010894.3	chr2	175352117	175353114	+	789
1.40679	2.81404	2.19501	1.28202	0.199837	NA	AC010980.2	chr2	223182994	223217708	+	2562
3.12892	0.37097	1.47789	0.251013	0.801804	NA	AC010982.1	chr2	114737146	114764879	+	842
1.37233	0.895569	2.20929	0.405365	0.68521	NA	AC011385.1	chr5	137881629	137882992	-	1361
0.981936	-0.36124	3.0459	-0.118599	0.905593	NA	AC011747.3	chr2	8683722	8715631	-	1033
20.1146	0.0245069	0.611875	0.0400521	0.968052	1	AC011747.4	chr2	8699963	8723922	-	8950
1.81738	-0.056156	1.76189	-0.0318726	0.974574	NA	AC011747.7	chr2	8806766	8821993	-	2049
9.43079	0.963254	0.889164	1.08333	0.278664	NA	AC011816.1	chr3	36921675	36922220	-	545
148.41	0.664519	0.456273	1.45641	0.14528	1	AC011899.9	chr7	157647221	157658784	+	4658
2.14488	0.735923	1.63796	0.449292	0.653221	NA	AC012065.5	chr2	20806040	20806414	-	374
5.43722	-0.266348	0.977739	-0.272412	0.785305	NA	AC012307.3	chr2	96874154	96908359	+	2282
2.21827	-0.909422	1.50427	-0.604561	0.545471	NA	AC012318.3	chr19	14599758	14600691	+	933
10.633	-0.0646153	0.878328	-0.0735662	0.941356	NA	AC012358.8	chr2	55535628	55573185	+	3020
1.86811	0.27951	2.25578	0.123909	0.901388	NA	AC012363.4	chr2	120932461	120974120	-	572
17.2464	-0.562058	0.665499	-0.844566	0.398353	1	AC012368.1	chr2	64313484	64315380	-	561
3.38457	0.742464	1.62797	0.456068	0.648341	NA	AC012454.4	chr2	85913176	85914170	-	994
1.91144	-2.01503	1.8108	-1.11278	0.265802	NA	AC013264.2	chr2	198062715	198063997	+	453
2530.28	0.110808	0.402387	0.275376	0.783028	1	AC013394.2	chr15	93425937	93441975	+	4432
2.54308	0.799734	1.92475	0.4155	0.677776	NA	AC013474.4	chr2	127437198	127437996	+	798
8.26319	2.22827	1.42841	1.55996	0.118769	NA	AC015871.1	chr15	80282247	80282948	+	699
7.97617	-0.520615	1.08381	-0.480356	0.630974	NA	AC015971.2	chr2	86789193	86845889	+	2851
0.957712	-0.298617	2.67103	-0.111798	0.910983	NA	AC015987.2	chr7	135611542	135613214	+	1672
3.56258	0.136758	1.44823	0.0944313	0.924767	NA	AC016586.1	chr19	4041127	4043154	-	2027
65.7534	1.38476	0.790063	1.75272	0.0796505	1	AC016629.8	chr19	59070496	59086164	+	2961
124.994	2.46013	0.808067	3.04446	0.002331	1	AC016683.6	chr2	113969099	114034158	+	15682
8.71622	0.132755	0.826469	0.160629	0.872386	NA	AC016700.3	chr2	70321026	70330352	-	954
1.53659	-0.0716412	1.85189	-0.0386854	0.969141	NA	AC016722.1	chr2	47043807	47049796	+	2263
5.70162	-0.0505297	1.04298	-0.0484476	0.96136	NA	AC016725.4	chr2	135493034	135676280	-	1192
6.06745	-0.940739	1.10836	-0.848766	0.396012	NA	AC016734.2	chr2	63849309	63849965	-	656
23.5407	0.731693	0.654815	1.1174	0.263821	1	AC016735.2	chr2	43254992	43266686	-	2750
1.37897	0.603503	1.89908	0.317787	0.750647	NA	AC016739.2	chr2	177065636	177065980	-	344
1.29381	1.87695	2.4966	0.751802	0.45217	NA	AC016745.3	chr2	114182072	114182901	+	506
7.49248	-1.71683	0.971148	-1.76784	0.0770884	NA	AC016747.3	chr2	61368732	61372104	-	3101
2.50157	0.109499	1.36032	0.0804951	0.935843	NA	AC016753.7	chr2	85718053	85718903	-	850
2.22077	0.115609	1.43186	0.0807402	0.935649	NA	AC016757.3	chr2	239133193	239140318	-	2901
150.734	-0.898683	0.436757	-2.05763	0.039626	1	AC016773.1	chr4	1741078	1743830	+	2749
1.79836	3.28205	2.01285	1.63055	0.102985	NA	AC016831.6	chr7	130524963	130528484	-	1718
6.92814	3.04266	1.44115	2.11126	0.0347496	NA	AC016831.7	chr7	130538479	130613408	+	1611
1.17895	1.40652	2.07045	0.679334	0.496926	NA	AC016907.3	chr2	30273932	30366670	-	4212
1.91247	0.917351	1.58424	0.579049	0.562556	NA	AC017002.2	chr2	112249520	112252388	-	879
3.88815	0.890483	1.38249	0.644114	0.519501	NA	AC017035.2	chr2	197893435	197894867	-	1113
24.8651	0.959793	1.21873	0.787537	NA	NA	AC017076.5	chr2	6968645	6980595	-	969
3.89551	1.70823	1.25481	1.36134	0.173406	NA	AC017099.3	chr2	98280680	98319527	+	5571
1.56391	0.750531	2.36948	0.31675	0.751434	NA	AC018442.1	chr8	100708185	100710245	+	2060
5.9651	-0.683353	1.32376	-0.516221	0.6057	NA	AC018470.4	chr2	175190755	175195371	+	3432
2.00946	0.786883	1.92824	0.408083	0.683213	NA	AC018634.9	chr7	37860812	37861212	+	400
26.8697	-0.236138	0.591452	-0.399251	0.689709	1	AC018737.1	chr2	122407226	122485784	+	2273
31.3622	-0.147237	0.527605	-0.279066	0.780194	1	AC018766.4	chr19	50363139	50363771	-	546
92.8483	-0.0423395	0.492092	-0.08604	0.931435	1	AC018766.5	chr19	50360227	50362546	-	1020
2.67014	0.237729	1.4904	0.159507	0.873269	NA	AC018890.6	chr2	175411869	175639555	+	3695
24.7998	-0.620126	0.705529	-0.878952	0.379427	1	AC021016.6	chr2	219231388	219232558	-	772
1.02568	-1.1773	2.39541	-0.491481	0.623086	NA	AC021860.1	chr4	38628029	38666430	-	1892
5.79114	2.52669	1.48546	1.70095	0.088953	NA	AC022007.5	chr3	10048102	10052893	-	2528
1.32355	0.231865	1.97944	0.117137	0.906752	NA	AC022182.1	chr8	61822612	61879116	+	1354
22.9087	0.00619982	0.95134	0.00651694	0.9948	1	AC022182.2	chr8	61850264	61852430	-	2166
4.48088	0.176669	1.04441	0.169157	0.865673	NA	AC022431.2	chr5	55807394	55902059	-	759
1.37012	-0.27926	2.19031	-0.127498	0.898546	NA	AC022431.3	chr5	55832410	55833653	-	534
11.4455	1.32614	0.821186	1.61491	0.106331	NA	AC022498.1	chr3	187896331	187898598	+	2267
29.5972	0.0364978	0.66527	0.0548617	0.956249	1	AC022532.1	chr10	72194585	72196314	+	1729
74.2396	-0.140919	0.456037	-0.309008	0.757316	1	AC024560.3	chr3	197305084	197354777	-	3487
20.7925	0.237008	0.630783	0.375736	0.707113	1	AC025171.1	chr5	43041677	43045492	+	2770
5.69739	0.0122968	0.995488	0.0123525	0.990144	NA	AC025335.1	chr17	7816642	7819271	-	2527
1.08116	-0.920683	2.36683	-0.388994	0.697281	NA	AC026271.5	chr17	18553508	18554855	+	1347
32.2054	-0.240209	0.485427	-0.494841	0.620712	1	AC026806.2	chr19	38822274	38822716	+	442
1.92891	1.16005	1.72458	0.672657	0.501166	NA	AC027307.3	chr19	1440838	1441937	+	1099
1.52023	0.833218	1.83504	0.45406	0.649785	NA	AC027612.1	chr2	91935966	91937021	-	1055
2.19946	-1.07095	1.62287	-0.659911	0.509311	NA	AC027612.6	chr2	91805186	91847998	-	3061
137.63	0.650926	0.394699	1.64917	0.0991128	1	AC027763.2	chr17	6779954	6915668	-	3208
22.2696	1.38058	0.610117	2.26281	0.0236477	1	AC034193.5	chr3	10028577	10048674	+	3706
2.69942	1.22868	1.53824	0.798757	0.424432	NA	AC034220.3	chr5	131646978	131705608	-	2846
2.00137	2.52309	1.95719	1.28914	0.197349	NA	AC040977.1	chr17	6915928	6917755	-	519
2.09301	2.59023	2.21839	1.16762	0.24296	NA	AC051649.12	chr11	1885407	1887897	+	328
13.6988	0.490867	0.865085	0.56742	0.570429	1	AC061992.1	chr17	76422409	76422834	+	425
3.68899	2.3172	1.3715	1.68954	0.0911153	NA	AC062017.1	chr2	240323130	240324058	+	610
30.0611	2.13976	0.928435	2.30469	0.0211837	1	AC062029.1	chr2	88927057	88931339	+	4282
8.53022	1.3066	0.986466	1.32452	0.18533	NA	AC067945.3	chr2	191857365	191858293	-	616
14.2545	0.815481	0.745467	1.09392	0.273991	1	AC068282.3	chr2	128146706	128158156	+	2688
1.10473	-1.28467	2.10695	-0.609729	0.542041	NA	AC068491.3	chr2	112141329	112142569	+	1240
5.52815	1.01249	1.12923	0.896619	0.369922	NA	AC068522.4	chr8	59500979	59501323	-	344
2.25253	4.69206	2.78473	1.68493	0.0920029	NA	AC068580.5	chr11	1784239	1784979	-	250
2.59209	1.51214	1.55776	0.970713	0.331691	NA	AC069213.1	chr3	195341818	195347104	+	1678
3.06577	0.305543	1.50039	0.203642	0.838634	NA	AC069278.4	chr19	44978645	44979403	-	758
1.89151	3.35494	2.64575	1.26805	0.20478	NA	AC069368.3	chr15	65134082	65223118	+	1270
18.5859	1.52958	0.779972	1.96107	0.0498705	1	AC073046.25	chr2	74212259	74213470	+	388
26.3897	0.102169	0.695065	0.146992	0.883139	1	AC073052.1	chr2	225364104	225364817	-	713
1.04818	-2.2387	2.37453	-0.942798	0.345784	NA	AC073283.7	chr2	47294961	47298343	+	858
1.34013	0.919369	2.19384	0.419067	0.675167	NA	AC073342.1	chr7	142919163	142919360	-	197
3.22825	0.652719	1.29571	0.503755	0.614433	NA	AC073343.1	chr7	6713376	6715991	+	1442
3.05992	1.46066	1.39684	1.04569	0.295705	NA	AC073343.13	chr7	6703605	6748532	+	1369
1.75313	1.0893	1.98823	0.547873	0.583779	NA	AC073869.1	chr2	132118066	132121731	-	3665
5.5702	0.932516	0.990944	0.941037	0.346686	NA	AC074117.10	chr2	27579113	27590489	+	3408
1.67463	0.526054	1.74484	0.301491	0.76304	NA	AC074138.3	chr19	37176342	37178351	-	1135
3.1273	2.18457	1.66929	1.30868	0.190642	NA	AC074286.1	chr2	178148236	178257419	-	6493
3637.62	0.0242212	0.443801	0.0545767	0.956476	1	AC074289.1	chr2	64370373	64479993	+	2441
19.0728	-0.246663	0.700766	-0.35199	0.724846	1	AC078883.3	chr2	173328990	173330750	-	1074
4.68544	-0.340663	1.12313	-0.303315	0.76165	NA	AC078899.1	chr19	20368529	20370227	+	1183
100.003	-0.368556	0.451338	-0.816586	0.414165	1	AC079210.1	chr17	66539369	66542970	+	3601
2.68877	1.59313	1.58618	1.00438	0.315194	NA	AC079305.10	chr2	178129087	178130243	+	497
27.2626	0.0449375	1.87314	0.0239904	0.98086	1	AC079325.6	chr17	72556855	72563482	-	497
1.38268	-1.82475	2.39335	-0.762424	0.445807	NA	AC079630.2	chr12	40550041	40561509	+	661
24.4841	-0.113632	0.623179	-0.182342	0.855314	1	AC079630.4	chr12	40579811	40617605	-	581
2.25253	4.69206	2.78473	1.68493	0.0920029	NA	AC079753.4	chr2	113610905	113611699	+	794
9.93575	0.959808	0.905432	1.06005	0.28912	NA	AC079807.2	chr2	48132817	48134949	+	852
1.53314	-1.20763	1.86815	-0.646433	0.517999	NA	AC080125.1	chr2	186411862	186412545	-	683
600.836	0.216373	0.401813	0.538493	0.590237	1	AC083799.1	chr3	129565893	129566800	-	904
30.279	1.89766	0.959252	1.97828	0.0478977	1	AC083843.1	chr8	135804263	135810515	-	6252
7.10259	-0.247048	1.20463	-0.205083	0.837507	NA	AC083899.3	chr2	87352513	87423770	+	3788
3.35385	1.01377	1.34222	0.755294	0.450073	NA	AC083900.1	chr2	208733306	208734639	-	467
55.3207	-0.753758	0.569497	-1.32355	0.185653	1	AC084018.1	chr12	122233173	122241812	-	4760
1.91169	0.216606	1.79505	0.120668	0.903954	NA	AC084082.3	chr8	67024902	67027440	+	1184
0.990443	0.514572	2.34868	0.21909	0.82658	NA	AC084219.4	chr19	44609616	44617298	-	3485
5.18962	0.65701	1.18997	0.552125	0.580863	NA	AC084290.2	chr12	40680091	40680464	+	373
3.148	0.73509	1.37233	0.535649	0.592201	NA	AC087294.2	chr17	21117644	21133348	+	1515
1.96325	0.275973	1.92102	0.143659	0.885769	NA	AC087380.14	chr11	5539671	5546185	-	1471
4.36085	0.204852	1.18627	0.172687	0.862898	NA	AC090587.2	chr11	3837982	3843130	+	2841
1.80886	0.506763	1.93349	0.262098	0.793246	NA	AC090616.2	chr17	30468245	30470154	-	1597
1.2763	-0.17142	2.10023	-0.0816198	0.934949	NA	AC090945.1	chr3	15919554	15921078	+	1524
2.49986	2.08995	1.91262	1.09272	0.274518	NA	AC090952.5	chr3	14689701	14690939	-	444
4.62121	-0.403947	1.23826	-0.326223	0.744256	NA	AC091633.3	chr3	195270871	195277400	+	1037
6.72087	-0.708171	1.04512	-0.677598	0.498027	NA	AC091729.9	chr7	1200010	1204903	+	1996
8.81506	1.28582	0.947227	1.35746	0.174636	NA	AC091814.2	chr12	10089178	10096094	-	974
22.0138	0.475726	0.721327	0.659515	0.509565	1	AC091878.1	chr5	17130137	17217156	-	2938
2.13779	-0.869948	1.64192	-0.529835	0.596226	NA	AC092295.7	chr19	37063972	37085610	+	1861
7.14197	-1.44639	1.22682	-1.17897	0.23841	NA	AC092299.8	chr19	197075	199431	-	2067
9.71384	-0.120695	0.868817	-0.138918	0.889515	NA	AC092620.2	chr2	139326660	139332028	+	1048
44.2163	-0.761393	0.757372	-1.00531	0.314748	1	AC092620.3	chr2	139362080	139370737	+	678
33.7856	-0.223017	0.539873	-0.413093	0.679539	1	AC093323.3	chr4	6675178	6677774	+	2309
26.3189	1.73732	0.794066	2.18787	0.0286789	1	AC093391.2	chr2	136742746	136779888	+	5485
1.78934	3.34442	2.23406	1.49701	0.13439	NA	AC093415.2	chr3	37786923	37903271	-	6007
2.06475	-0.872793	2.01174	-0.433849	0.664398	NA	AC093484.4	chr17	16330788	16332033	+	475
88.3676	0.248583	0.385618	0.644637	0.519163	1	AC093495.4	chr3	14186223	14189784	+	1066
3.52707	0.50756	1.26875	0.400048	0.689121	NA	AC093609.1	chr2	43324884	43329829	-	950
27.2371	-0.399866	0.651979	-0.613312	0.53967	1	AC093616.4	chr2	88000503	88038766	+	2312
7.00323	-0.0972739	0.912506	-0.106601	0.915106	NA	AC093627.10	chr7	149597	155465	+	5146
1.28403	-0.476758	1.85937	-0.256408	0.797636	NA	AC093627.9	chr7	135853	149466	-	1444
2.05638	0.562738	1.61543	0.348353	0.727575	NA	AC093642.3	chr2	242912834	242919427	+	2849
47.4821	0.648684	0.496624	1.30619	0.191489	1	AC093642.5	chr2	243030784	243102304	+	1944
75.966	0.00875615	0.452776	0.0193388	0.984571	1	AC093673.5	chr7	143076785	143077588	-	646
31.4455	-0.0570179	0.502665	-0.113431	0.909689	1	AC093818.1	chr2	173345568	173421324	-	2438
153.838	0.214551	0.384048	0.558657	0.576396	1	AC093838.4	chr2	132250386	132279146	+	4230
63.4424	0.280401	0.478782	0.585655	0.558107	1	AC096772.6	chr2	208686014	208687493	-	1260
1.59121	0.721899	1.67584	0.430767	0.666638	NA	AC097382.5	chr4	6997068	7000685	+	589
32.6924	0.480298	0.537762	0.893143	0.371781	1	AC097495.2	chr2	69059176	69064856	+	680
2.20509	-1.34786	1.72749	-0.780241	0.435249	NA	AC097523.2	chr2	139045599	139046363	-	764
2.77589	-1.01006	1.78393	-0.566197	0.57126	NA	AC097658.1	chr4	144256418	144258970	-	2550
1.95441	3.35411	2.62445	1.27803	0.20124	NA	AC097711.1	chr4	81000686	81002276	+	1590
4.31549	0.0982533	1.13384	0.086655	0.930946	NA	AC097724.3	chr2	28931819	28959071	-	1433
1.07028	-3.45453	2.50972	-1.37646	0.16868	NA	AC098820.3	chr2	217343753	217363484	-	1431
1.25406	-0.772984	1.98009	-0.390378	0.696257	NA	AC098820.4	chr2	217347755	217351919	-	974
2.73451	0.367473	1.46886	0.250175	0.802452	NA	AC098823.3	chr2	231555636	231565244	-	2605
1.21119	1.49734	2.24206	0.667841	0.504235	NA	AC099850.1	chr17	57183959	57195628	+	1336
2.03154	1.7301	1.93406	0.894542	0.371032	NA	AC100830.3	chr15	64993447	65011801	+	1607
3.28383	-0.161779	1.33474	-0.121207	0.903527	NA	AC100830.4	chr15	64987240	64987793	+	553
3.57742	-0.486683	1.27345	-0.382176	0.702331	NA	AC104600.1	chr2	196858983	196860404	-	1421
2.85692	0.270746	1.38619	0.195317	0.845144	NA	AC104653.1	chr2	114588626	114600933	-	668
2.31244	-0.785844	1.62765	-0.482809	0.629231	NA	AC104695.3	chr2	28607276	28617539	-	2998
13.0461	5.39988	1.46432	3.68765	0.000226338	1	AC104809.4	chr2	241894034	241906868	-	2647
3.91935	1.04691	1.29635	0.807576	0.419335	NA	AC106900.6	chr2	174745593	174764156	-	452
2.76687	1.33216	1.83581	0.725653	0.468051	NA	AC108004.3	chr17	254326	263814	-	1219
4.20043	0.26103	1.13236	0.230518	0.817689	NA	AC108488.3	chr2	3606082	3609324	+	1204
1.62773	-0.437599	1.67867	-0.260682	0.794337	NA	AC109333.10	chr17	4922509	4923388	-	581
5.24399	-0.544718	1.17639	-0.463041	0.643335	NA	AC110769.3	chr2	114737486	114740835	+	813
2.99717	0.331954	1.56014	0.212772	0.831505	NA	AC111186.1	chr17	73070401	73075644	+	2844
7.50845	6.45323	3.91324	1.64907	0.0991327	NA	AC112198.1	chr5	54104038	54168379	-	6986
3.08887	-1.38195	1.31725	-1.04911	0.294126	NA	AC113189.5	chr17	7485282	7487390	-	1054
20.6149	0.3795	0.863089	0.4397	0.660155	1	AC115618.1	chrX	48431482	48433275	-	1793
146.648	0.0399832	0.354996	0.11263	0.910324	1	AC116366.5	chr5	131755108	131762406	-	996
2779.5	1.81391	0.692386	2.6198	0.00879813	1	AC116366.6	chr5	131804582	131808735	-	3728
6.03523	-1.78161	1.16622	-1.52769	0.12659	NA	AC117395.1	chr3	149689066	149690535	+	1469
0.990443	0.514572	2.34868	0.21909	0.82658	NA	AC123768.4	chr15	32898619	32907361	-	964
12.5793	0.256535	0.730091	0.351375	0.725307	1	AC124890.1	chr12	69186125	69187743	+	1618
221.339	0.15608	0.456795	0.341684	0.732589	1	AC125232.1	chr2	87257800	87303536	-	2266
17.3798	2.30115	1.03919	2.21436	0.0268037	1	AC127904.2	chr3	196639821	196641450	+	1107
1.85621	-2.01724	1.87094	-1.0782	0.280947	NA	AC131056.3	chr17	34510615	34523870	+	1397
30.8753	-0.0508694	0.729959	-0.069688	0.944442	1	AC132186.1	chr16	66516775	66519747	-	2972
2.27355	0.765167	1.58977	0.481307	0.630299	NA	AC132192.1	chr11	9481747	9482010	-	263
243.136	1.8706	0.755234	2.47684	0.013255	1	AC132872.1	chr17	80206943	80209703	+	2757
222.449	1.56047	0.791066	1.97262	0.0485386	1	AC132872.2	chr17	80214131	80216080	+	1949
1.92339	-0.336776	1.52416	-0.220958	0.825125	NA	AC133528.2	chr2	242629829	242633704	+	413
3.27252	-1.17548	1.39091	-0.845118	0.398045	NA	AC135048.13	chr16	30959707	30967832	+	1627
7.42951	0.65478	0.901331	0.726459	0.467558	NA	AC135178.1	chr17	8261731	8263538	-	1807
16.0686	-1.03705	0.892433	-1.16205	0.245216	1	AC137934.1	chr16	90252405	90289086	+	3146
17.9659	-0.767695	0.914237	-0.839711	0.40107	1	AC138035.2	chr5	180733503	180755068	+	4172
5.2547	-1.70269	1.22093	-1.39458	0.163143	NA	AC138517.4	chr5	138873841	138875701	+	1860
5.98228	-0.0924258	1.01424	-0.091128	0.927391	NA	AC139100.2	chr18	77905807	77936315	+	4583
6.54778	0.794469	1.09596	0.724909	0.468508	NA	AC141586.5	chr16	2653351	2680495	+	2747
2.80139	1.99493	1.5073	1.32351	0.185667	NA	AC144521.1	chr3	18486516	18959184	+	7323
1.55674	0.925487	2.34647	0.394416	0.693274	NA	AC144530.1	chr3	197577271	197577825	-	554
29.1488	1.35849	0.727424	1.86754	0.0618269	1	AC144652.1	chr7	155087628	155089251	-	1623
81.7547	0.797573	0.625265	1.27558	0.202105	1	AC144831.1	chr17	81061205	81063860	+	2655
3.27039	-1.70791	1.45589	-1.17311	0.240753	NA	AC147651.4	chr7	642822	648119	+	729
2.00851	0.972518	1.97035	0.493576	0.621606	NA	AC159540.1	chr2	98081083	98099107	-	5408
1244.66	-0.302103	0.38673	-0.781174	0.4347	1	ACAA1	chr3	38144620	38178733	-	7093
46.7964	-0.214531	0.518686	-0.413606	0.679163	1	ACAA2	chr18	47309869	47340330	-	3728
11.0413	1.59132	0.987187	1.61198	0.106967	NA	ACACA	chr17	35441923	35766909	-	13696
130.708	0.074546	0.581042	0.128297	0.897914	1	ACACB	chr12	109554400	109706031	+	14103
194.439	-0.156179	0.399048	-0.39138	0.695517	1	ACAD10	chr12	112123857	112194903	+	8899
2.05371	2.43988	1.78352	1.36802	0.171307	NA	ACAD11	chr3	132276982	132379567	-	5656
216.544	-0.273347	0.354599	-0.770862	0.440789	1	ACAD8	chr11	134123389	134135749	+	7165
28.7148	0.562823	0.656778	0.856945	0.391476	1	ACAD9	chr3	128598439	128634910	+	4306
50.499	0.133472	0.686329	0.194472	0.845806	1	ACADM	chr1	76190036	76253260	+	4763
13.7389	0.266703	0.811367	0.328708	0.742377	1	ACADS	chr12	121163538	121177811	+	2638
89.7333	-0.56257	0.512213	-1.09831	0.272068	1	ACADSB	chr10	124768495	124817827	+	6244
1624.33	-0.0608578	0.387586	-0.157018	0.875231	1	ACADVL	chr17	7120444	7128592	+	4858
1700.56	-0.581102	0.365194	-1.59121	0.111561	1	ACAP1	chr17	7239848	7254797	+	7407
5177.15	-0.411207	0.3964	-1.03735	0.299572	1	ACAP2	chr3	194995465	195163807	-	11056
34.9945	0.812489	0.966386	0.84075	0.400488	1	ACAP2-IT1	chr3	195001452	195003470	-	688
279.193	-0.0702403	0.36974	-0.189972	0.849331	1	ACAP3	chr1	1227756	1244989	-	8785
16.7531	1.7683	0.845698	2.09093	0.0365342	1	ACAT1	chr11	107992243	108018503	+	5568
201.11	2.9374	0.797582	3.68288	NA	NA	ACAT2	chr6	160181360	160200144	+	4365
322.491	-0.136352	0.411726	-0.331173	0.740514	1	ACBD3	chr1	226332380	226374431	-	3570
16.6694	-0.340587	0.641834	-0.530647	0.595664	1	ACBD4	chr17	43209967	43221548	+	3765
392.182	-0.382544	0.386824	-0.988937	0.322694	1	ACBD5	chr10	27484146	27531059	-	4324
10.4948	0.292308	0.840963	0.347587	0.72815	NA	ACBD6	chr1	180244515	180472089	-	2344
147.045	1.89159	0.833339	2.26989	0.0232142	1	ACCS	chr11	44087475	44105772	+	5812
139.38	-0.231069	0.431966	-0.534924	0.592702	1	ACD	chr16	67691415	67694713	-	3216
2.00903	0.304421	1.69304	0.179808	0.857304	NA	ACER2	chr9	19408925	19452018	+	2430
196.209	-0.153712	0.451712	-0.340288	0.733639	1	ACER3	chr11	76571911	76737841	+	8426
3089.37	-0.232802	0.301781	-0.771428	0.440453	1	ACIN1	chr14	23527773	23564823	-	9090
2.13149	-0.62211	1.48899	-0.417807	0.676088	NA	ACKR4	chr3	132316081	132337811	+	2269
710.957	-0.365142	0.394515	-0.925546	0.354682	1	ACLY	chr17	40023161	40086795	-	5186
30.6213	0.144039	0.779264	0.18484	0.853354	1	ACN9	chr7	96745902	96811075	+	2299
14.3071	0.887472	0.687903	1.29011	0.197012	1	ACO1	chr9	32384618	32454767	+	7512
199.806	-0.17154	0.411344	-0.417024	0.676661	1	ACO2	chr22	41865129	41924993	+	4021
31.2433	-0.418998	0.89341	-0.468987	0.639079	1	ACOT11	chr1	55007930	55104865	+	9748
89.2671	0.114197	0.398881	0.286294	0.774653	1	ACOT13	chr6	24667263	24705293	+	4390
1.82903	0.281155	1.73606	0.16195	0.871345	NA	ACOT7	chr1	6324329	6454451	-	4877
153.777	-0.313082	0.494939	-0.632567	0.527017	1	ACOT8	chr20	44470360	44486045	-	4207
784.623	-0.227976	0.402255	-0.566745	0.570887	1	ACOT9	chrX	23720370	23784592	-	5027
3593.26	-0.557006	0.324944	-1.71416	0.0864992	1	ACOX1	chr17	73937588	73975515	-	8528
32.2496	-0.394602	0.529207	-0.745648	0.45588	1	ACOX3	chr4	8368009	8442450	-	3825
8.42299	0.40452	0.913752	0.442703	0.657981	NA	ACOXL	chr2	111490150	111875799	+	5720
61.045	0.0637775	0.405159	0.157414	0.874919	1	ACP1	chr2	264140	278283	+	4151
37.9586	0.185209	0.52177	0.354964	0.722617	1	ACP2	chr11	47260853	47270457	-	3475
48.0053	-1.76285	0.668347	-2.63763	0.00834876	1	ACP5	chr19	11685475	11689823	-	2808
334.457	3.34445	0.877412	3.81172	NA	NA	ACP6	chr1	147101453	147142618	-	9154
122.27	-0.48577	0.667622	-0.727613	0.466851	1	ACPL2	chr3	140947568	141013748	+	7036
778.563	-0.641666	0.3984	-1.61061	0.107265	1	ACPP	chr3	132036211	132087142	+	4181
80.4479	0.00443996	0.385181	0.0115269	0.990803	1	ACRBP	chr12	6747241	6756626	-	2832
64.5629	-0.578136	0.535952	-1.07871	0.280718	1	ACRC	chrX	70798261	70833433	+	3608
76.991	-1.41743	0.683343	-2.07426	0.0380552	1	ACSF2	chr17	48503519	48552206	+	5773
154.71	0.17297	0.367727	0.470376	0.638086	1	ACSF3	chr16	89154783	89222254	+	11612
21506.7	-0.505392	0.397877	-1.27022	0.204006	1	ACSL1	chr4	185676749	185747972	-	6107
420.235	-0.211778	0.323845	-0.653949	0.513145	1	ACSL3	chr2	223725652	223809357	+	7220
2696.63	-0.8981	0.399863	-2.24602	0.0247027	1	ACSL4	chrX	108867473	108976632	-	6394
324.829	-0.123637	0.500467	-0.247043	0.804875	1	ACSL5	chr10	114133776	114188138	+	4294
1.42771	-2.77517	2.12922	-1.30337	0.192447	NA	ACSM1	chr16	20634559	20710212	-	2855
35.0753	-0.699684	0.768109	-0.910918	0.362339	1	ACSM3	chr16	20621565	20808903	+	5071
119.332	-0.20386	0.509508	-0.400113	0.689073	1	ACSS1	chr20	24986868	25039616	-	10081
474.485	-0.260372	0.333652	-0.780369	0.435174	1	ACSS2	chr20	33459949	33515769	+	5362
10.3418	-0.883917	0.9451	-0.935263	0.349653	NA	ACSS3	chr12	81331594	81650533	+	6103
1.41412	-1.04087	2.10038	-0.495563	0.620203	NA	ACTA1	chr1	229566992	229569845	-	1488
46.962	-1.17464	0.617032	-1.90369	0.0569506	1	ACTA2	chr10	90694831	90751147	-	3017
1.78512	0.951979	1.6794	0.566858	0.57081	NA	ACTA2-AS1	chr10	90692400	90700368	+	2716
62930.5	-0.335408	0.318804	-1.05208	0.292762	1	ACTB	chr7	5566782	5603415	-	3249
24.1853	-0.662465	0.648592	-1.02139	0.30707	1	ACTBP2	chr5	77080705	77081827	+	1122
103.86	0.176462	2.56995	0.0686636	NA	NA	ACTBP8	chr6	88985601	88986708	-	1107
5.65331	0.295869	1.22962	0.240619	0.809851	NA	ACTBP9	chr18	60109261	60110359	+	1098
10032.7	0.0277638	0.319934	0.0867796	0.930847	1	ACTG1	chr17	79476997	79490873	-	2970
13.2953	-0.359481	0.909476	-0.395261	0.69265	1	ACTG1P3	chr20	1141228	1142341	+	1113
51.6256	0.0277403	0.541681	0.0512116	0.959157	1	ACTL6A	chr3	179280668	179306196	+	3661
7447.27	-0.441606	0.37293	-1.18415	0.236352	1	ACTN1	chr14	69340860	69446157	-	10598
1.67684	1.54055	1.83149	0.841146	0.400266	NA	ACTN1-AS1	chr14	69446399	69454180	+	922
3516.15	-0.179456	0.373652	-0.480275	0.631032	1	ACTN4	chr19	39138289	39222223	+	6078
397.734	-0.456678	0.367636	-1.2422	0.214162	1	ACTR10	chr14	58666798	58701750	+	3421
969.098	-0.463589	0.332783	-1.39307	0.1636	1	ACTR1A	chr10	104238986	104262482	-	4331
133.83	-0.0401808	0.46949	-0.0855839	0.931797	1	ACTR1B	chr2	98272431	98280570	-	2877
10393.1	-0.45073	0.42237	-1.06715	0.285906	1	ACTR2	chr2	65454887	65498387	+	4257
10686.9	0.161948	0.413123	0.39201	0.695051	1	ACTR3	chr2	114647537	114720173	+	12037
20.4012	-0.284525	0.671298	-0.423843	0.67168	1	ACTR3B	chr7	152456834	152552463	+	6012
5.64027	0.161508	1.02479	0.157601	0.874771	NA	ACTR3C	chr7	149941005	150020814	-	6439
18.197	-0.277101	0.753349	-0.367826	0.713003	1	ACTR5	chr20	37377085	37400834	+	2227
67.0354	-0.520583	0.432976	-1.20234	0.229232	1	ACTR6	chr12	100592900	100635643	+	3798
113.643	-0.165712	0.389086	-0.425901	0.67018	1	ACTR8	chr3	53901093	53916229	-	4052
2.36263	2.47228	1.81294	1.36369	0.172665	NA	ACTRT3	chr3	169484709	169487683	-	2003
25.9326	-0.832274	0.550709	-1.51128	0.130718	1	ACVR1	chr2	158592958	158732374	-	3969
179.46	-0.407849	0.475593	-0.857557	0.391137	1	ACVR1B	chr12	52345451	52390862	+	5678
3.50344	1.20872	1.3158	0.918622	0.358293	NA	ACVR2A	chr2	148602086	148688393	+	6756
3.98269	0.769337	1.49868	0.513343	0.607712	NA	ACVR2B	chr3	38495342	38534633	+	15734
5.18687	1.79291	1.20492	1.48799	0.136754	NA	ACYP1	chr14	75519924	75536186	-	1835
12.2631	0.521995	0.841539	0.620287	0.535069	NA	ACYP2	chr2	54197975	54532437	+	4949
5.75831	0.953427	1.06039	0.89913	0.368583	NA	AD000090.2	chr19	36031640	36036931	-	4857
1.41093	0.311598	1.80145	0.172971	0.862674	NA	AD000092.3	chr19	13004947	13005694	+	747
4.11362	3.52412	1.60266	2.19892	0.0278835	NA	ADA	chr20	43248163	43280874	-	2841
9.40829	-0.425251	0.953892	-0.445807	0.655737	NA	ADAL	chr15	43622872	43646096	+	5042
2760.09	-0.612149	0.38945	-1.57183	0.11599	1	ADAM10	chr15	58887403	59042177	-	8616
2.69908	-0.189833	1.53745	-0.123473	0.901733	NA	ADAM11	chr17	42836399	42859214	+	4742
79.0521	1.35703	0.416479	3.25833	0.00112068	1	ADAM15	chr1	155023042	155035252	+	6563
1195.13	-0.525774	0.385131	-1.36518	0.172195	1	ADAM17	chr2	9628615	9695921	-	5461
1952.75	-0.395442	0.321007	-1.23188	0.217994	1	ADAM19	chr5	156822542	157002783	-	7684
16.6588	-0.298834	0.746757	-0.400176	0.689027	1	ADAM1A	chr12	112337067	112340042	+	2975
1.77225	-1.47703	2.06923	-0.713807	0.475346	NA	ADAM20	chr14	70989075	71001732	-	2793
2.91596	-0.227075	1.52122	-0.149272	0.881339	NA	ADAM20P1	chr14	70935598	70950473	-	3032
2.00739	3.49828	1.96727	1.77824	0.075364	NA	ADAM22	chr7	87563458	87832204	+	12181
426.52	0.0858739	0.485203	0.176985	0.85952	1	ADAM28	chr8	24151553	24216531	+	9323
1.76063	-0.537062	2.03586	-0.263801	0.791934	NA	ADAM32	chr8	38964509	39142430	+	10017
9430.1	-0.0216474	0.341495	-0.0633902	0.949456	1	ADAM8	chr10	135075907	135090372	-	4758
315.175	0.58159	0.476001	1.22183	0.221774	1	ADAM9	chr8	38854388	38962663	+	6890
2.00928	0.471116	1.69175	0.278478	0.780646	NA	ADAMDEC1	chr8	24241798	24263526	+	2423
1.26694	-0.103858	2.47184	-0.0420165	0.966486	NA	ADAMTS12	chr5	33523640	33892297	-	9751
1.27044	1.00623	1.99474	0.50444	0.613953	NA	ADAMTS17	chr15	100511794	100882210	-	7773
2.12565	0.752436	2.15394	0.34933	0.726841	NA	ADAMTS4	chr1	161154098	161168846	-	10326
1.28196	2.79405	2.19449	1.27321	0.202943	NA	ADAMTS5	chr21	28290231	28338832	-	9048
383.349	-0.537926	0.365008	-1.47374	0.140552	1	ADAMTSL4	chr1	150521884	150533413	+	6372
54.0366	0.720274	0.594037	1.21251	0.225318	1	ADAMTSL4-AS1	chr1	150533480	150533969	-	489
221.596	-0.0834523	0.438055	-0.190507	0.848912	1	ADAP1	chr7	937540	995043	-	5042
17.3127	1.04063	0.69098	1.50603	0.132061	1	ADAP2	chr17	29233362	29286340	+	3738
15149	-0.414327	0.400941	-1.03339	0.301423	1	ADAR	chr1	154554538	154600475	-	8340
64.4896	-0.703104	0.707507	-0.993777	0.320331	1	ADARB1	chr21	46493768	46646478	+	9992
65.8855	9.59068	3.9075	2.45443	0.0141108	1	ADARB2	chr10	1228073	1779670	-	5684
269.317	-0.0796727	0.355713	-0.22398	0.822773	1	ADAT1	chr16	75630879	75657198	-	4471
5.01525	1.56279	1.23641	1.26397	0.206239	NA	ADAT2	chr6	143743969	143771810	-	7167
8.24357	0.402251	0.878507	0.45788	0.647039	NA	ADAT3	chr19	1905377	1913444	+	2232
24.4641	0.228664	1.27413	0.179466	0.857571	1	ADCK1	chr14	78266426	78401355	+	5302
11.074	0.275145	0.863811	0.318524	0.750087	NA	ADCK2	chr7	140372953	140396061	+	2903
647.167	0.126158	0.382721	0.329635	0.741676	1	ADCK3	chr1	227085237	227175246	+	7778
302.646	-0.222789	0.393261	-0.566516	0.571043	1	ADCK4	chr19	41197434	41224112	-	5469
8.22355	0.597854	0.829102	0.721086	0.470857	NA	ADCK5	chr8	145596790	145618457	+	2724
6.37168	0.688102	0.905515	0.759901	0.447314	NA	ADCY10	chr1	167778625	167883453	-	6104
215.078	-0.124652	0.477102	-0.261269	0.793885	1	ADCY10P1	chr6	41068761	41108571	+	5711
3.60751	1.88861	1.69659	1.11318	0.265632	NA	ADCY3	chr2	25042038	25142708	-	6033
273.893	0.254535	0.399627	0.636932	0.524169	1	ADCY4	chr14	24787555	24804299	-	8051
1951.26	-0.345358	0.348326	-0.991481	0.321451	1	ADCY7	chr16	50280048	50352046	+	8599
7.19154	-0.219515	0.974162	-0.225338	0.821717	NA	ADCY9	chr16	4003388	4166186	-	10344
2417.34	-0.116661	0.329487	-0.354068	0.723288	1	ADD1	chr4	2845584	2931803	+	13086
1.67002	1.49748	2.66802	0.561271	0.574613	NA	ADD2	chr2	70834750	70995357	-	12645
2304.05	-0.517565	0.427629	-1.21031	0.226159	1	ADD3	chr10	111756126	111895323	+	6518
56.6892	-0.304668	0.705472	-0.431864	0.66584	1	ADH5	chr4	99992132	100009952	-	4852
10.5204	-0.531846	0.951604	-0.558894	0.576234	NA	ADHFE1	chr8	67342420	67383836	+	3736
301.109	0.258404	0.341904	0.755779	0.449782	1	ADI1	chr2	3501132	3523507	-	5555
4071.69	0.452333	0.452701	0.999186	0.317705	1	ADIPOR1	chr1	202909951	202927700	-	3183
651.605	-0.062599	0.34463	-0.181641	0.855864	1	ADIPOR2	chr12	1797740	1897844	+	5866
74.5112	0.240065	0.50631	0.474146	0.635396	1	ADK	chr10	75910960	76469061	+	2956
1980.33	-1.09493	0.505259	-2.16706	0.0302304	1	ADM	chr11	10326227	10328944	+	2717
14.784	0.0324122	0.895236	0.0362053	0.971119	1	ADM2	chr22	50919985	50924869	+	4274
2.10968	1.82298	1.86437	0.9778	0.328173	NA	ADM5	chr19	50191921	50193832	+	1716
1194.34	0.0157849	0.382605	0.0412563	0.967092	1	ADNP	chr20	49505585	49547958	-	7126
312.172	0.861904	0.501549	1.71848	0.0857083	1	ADNP2	chr18	77866915	77905406	+	5886
37.3111	1.7555	0.808063	2.17248	0.0298192	1	ADO	chr10	64564516	64568238	+	3722
47.5937	3.27379	1.0186	3.21399	0.00130902	1	ADORA2A	chr22	24813847	24838328	+	4181
29.9273	0.622371	0.808923	0.769382	0.441667	1	ADORA2A-AS1	chr22	24825178	24891042	-	4022
151.832	-1.251	0.63645	-1.96559	0.0493456	1	ADORA3	chr1	112025970	112106584	-	4477
2080.41	0.0626874	0.347049	0.18063	0.856658	1	ADPGK	chr15	73043710	73078187	-	5924
155.494	0.88066	0.920307	0.95692	0.338608	1	ADPGK-AS1	chr15	73075176	73090540	+	3134
35.062	-0.60116	0.686957	-0.875106	0.381516	1	ADPRH	chr3	119298115	119308792	+	4611
4.89019	-0.726087	1.18104	-0.614787	0.538695	NA	ADPRHL1	chr13	114076260	114107839	-	2300
146.364	-0.520215	0.48039	-1.0829	0.278852	1	ADPRHL2	chr1	36554476	36559533	+	1662
49.0609	-0.741547	0.616814	-1.20222	0.229278	1	ADPRM	chr17	10600911	10614550	+	1616
28.7693	7.42038	2.48417	2.98707	0.00281668	1	ADRA2B	chr2	96778707	96781984	-	3277
144.8	-0.593393	0.396439	-1.49681	0.134443	1	ADRB2	chr5	148206156	148208196	+	2040
6265.38	-0.0340131	0.329249	-0.103305	0.917721	1	ADRBK1	chr11	67033881	67054027	+	6650
308.701	0.430144	0.554248	0.776085	0.437699	1	ADRBK2	chr22	25960816	26125261	+	9131
392.656	-0.335599	0.370564	-0.905645	0.365124	1	ADRM1	chr20	60877149	60883918	+	2131
70.0134	0.328764	0.421898	0.77925	0.435833	1	ADSL	chr22	40742507	40786467	+	6006
530.228	0.0176425	0.390179	0.0452165	0.963935	1	ADSS	chr1	244571796	244615436	-	3653
4.43303	0.714491	1.30859	0.546	0.585066	NA	AE000658.25	chr14	22053414	22054404	-	990
22.6995	-0.155327	0.571626	-0.271729	0.785831	1	AE000661.37	chr14	22849083	22951948	-	3274
2.63817	0.857061	1.74696	0.490601	0.623708	NA	AEBP1	chr7	44143960	44154161	+	4936
174.641	0.503229	0.503257	0.999946	0.317337	1	AEBP2	chr12	19556979	19873735	+	4512
7.9996	1.0796	0.924337	1.16797	0.242819	NA	AEN	chr15	89164527	89175513	+	6015
176.867	0.105377	0.475518	0.221605	0.824621	1	AES	chr19	3052908	3063105	-	5292
185.994	-0.00936898	0.4283	-0.0218748	0.982548	1	AF001548.5	chr16	15820531	15826850	+	834
3.90268	0.473975	1.18108	0.401306	0.688195	NA	AF001548.6	chr16	15835008	15835648	+	548
3.17942	-1.22937	1.46153	-0.841154	0.400262	NA	AF011889.2	chrX	148593039	148607803	-	653
3.64908	-0.242248	1.65258	-0.146587	0.883458	NA	AF127936.7	chr21	16191164	16254296	-	7028
4.8843	0.892126	1.36203	0.654995	0.512471	NA	AF131215.2	chr8	10965298	10967236	-	1938
2.30373	-0.509805	1.89715	-0.268722	0.788143	NA	AF131215.9	chr8	10962201	10964214	-	2013
1.32751	0.544075	2.18978	0.248461	0.803778	NA	AF207550.1	chrX	48797263	48798079	+	811
1.75301	1.8616	2.27142	0.819576	0.412458	NA	AF213884.2	chr4	103421998	103422476	-	478
97.8445	1.17715	3.03981	0.387246	0.698574	1	AFAP1	chr4	7760441	7941653	-	9294
3043.54	-0.45838	0.309031	-1.48328	0.137999	1	AFF1	chr4	87856154	88062206	+	10708
123.924	1.55556	0.725281	2.14477	0.0319713	1	AFF2	chrX	147582139	148082193	+	13984
1.90026	0.362766	1.6681	0.217473	0.82784	NA	AFF3	chr2	100162323	100759201	-	12261
2270.45	0.793573	0.541038	1.46676	0.142442	1	AFF4	chr5	132211071	132299326	-	11273
98.1028	-0.239309	0.396984	-0.602818	0.54663	1	AFG3L1P	chr16	90038994	90068569	+	9515
75.0266	0.729042	0.478552	1.52343	0.12765	1	AFG3L2	chr18	12328943	12377313	-	6607
5.26898	0.094723	0.998569	0.0948588	0.924427	NA	AFMID	chr17	76183398	76203782	+	4035
1653.03	-0.315248	0.362033	-0.870771	0.383879	1	AFTPH	chr2	64751465	64820139	+	5732
36.1174	0.315893	0.638384	0.494832	0.620718	1	AGA	chr4	178351924	178363657	-	2666
541.634	0.0207155	0.355597	0.0582555	0.953545	1	AGAP2	chr12	58118980	58135940	-	5272
2.20559	1.2224	1.92331	0.635572	0.525056	NA	AGAP2-AS1	chr12	58120054	58122139	+	1498
76.0557	0.924207	0.574191	1.60958	0.107489	1	AGAP3	chr7	150782918	150841523	+	11005
24.9512	0.83694	0.583441	1.43449	0.151433	1	AGAP4	chr10	46321042	46349323	-	3179
43.5184	-0.523207	0.488177	-1.07176	0.283829	1	AGAP6	chr10	51748078	51770259	+	2764
511.773	-0.713473	0.691464	-1.03183	0.302152	1	AGAP7	chr10	51464162	51486327	-	2413
21.7786	-1.52105	0.633421	-2.40132	0.0163361	1	AGAP8	chr10	51224681	51371321	-	3929
6.98164	-1.3575	0.993895	-1.36584	0.17199	NA	AGBL2	chr11	47681143	47736941	-	5463
29.2287	0.524536	0.510785	1.02692	0.304457	1	AGBL5	chr2	27265232	27293490	+	5262
725.598	-0.7583	0.365247	-2.07613	0.037882	1	AGER	chr6	32148745	32152101	-	2069
1354.61	0.232987	0.375825	0.619935	0.5353	1	AGFG1	chr2	228336868	228425930	+	9304
20.0032	-1.28856	0.714116	-1.80441	0.0711664	1	AGFG2	chr7	100136834	100165842	+	5465
293.608	-0.588576	0.463211	-1.27064	0.203856	1	AGGF1	chr5	76325076	76361059	+	5036
7.57818	0.819129	0.882214	0.928493	0.353152	NA	AGK	chr7	141250989	141355044	+	6527
199.126	-0.170031	0.444383	-0.382622	0.702	1	AGL	chr1	100315640	100389579	+	8398
1170.51	0.166012	0.3455	0.480499	0.630873	1	AGO1	chr1	36335409	36395211	+	12866
556.236	0.407643	0.344735	1.18248	0.237014	1	AGO2	chr8	141541264	141645718	-	4802
797.384	0.0823899	0.348562	0.236371	0.813145	1	AGO3	chr1	36396319	36538101	+	21226
5853.05	-0.171788	0.344337	-0.498895	0.617853	1	AGO4	chr1	36273773	36323491	+	7249
475.835	-0.136848	0.371389	-0.368476	0.712519	1	AGPAT1	chr6	32135989	32145873	-	3620
239.682	0.0140087	0.370005	0.0378608	0.969799	1	AGPAT2	chr9	139567595	139581875	-	1793
115.342	0.469286	0.550644	0.852249	0.394076	1	AGPAT3	chr21	45285067	45406417	+	11274
54.3727	0.102126	0.698499	0.146208	0.883757	1	AGPAT4	chr6	161551011	161695093	-	9409
22.099	-0.749027	0.764998	-0.979123	0.327519	1	AGPAT5	chr8	6565878	6617184	+	4670
301.269	0.924903	0.554301	1.66859	0.0951983	1	AGPAT6	chr8	41434706	41482520	+	7923
822.275	-0.277205	0.313567	-0.884036	0.376677	1	AGPAT9	chr4	84457067	84527028	+	3454
196.836	0.227058	0.53668	0.423078	0.672238	1	AGPS	chr2	178257372	178408564	+	8177
66.5678	0.56721	0.83312	0.680826	0.495981	1	AGRN	chr1	955503	991496	+	10718
3528.03	-0.0840675	0.348834	-0.240995	0.809559	1	AGTPBP1	chr9	88161455	88356944	-	4911
1155.12	-0.0793852	0.389434	-0.203847	0.838473	1	AGTRAP	chr1	11796141	11814859	+	2426
5176.55	-0.139535	0.372282	-0.374809	0.707802	1	AHCTF1	chr1	247002400	247095280	-	9570
27.9539	0.0546751	0.590954	0.0925201	0.926285	1	AHCTF1P1	chr2	162357396	162364216	-	6820
42.9604	1.23098	0.631556	1.94913	0.0512801	1	AHCY	chr20	32868074	32899608	-	3882
647.809	-0.337964	0.376779	-0.896982	0.369728	1	AHCYL1	chr1	110527308	110566357	+	4719
102.736	-0.561446	0.422331	-1.3294	0.183716	1	AHCYL2	chr7	128864864	129070052	+	6876
33.8742	0.376963	0.506753	0.743879	0.456949	1	AHDC1	chr1	27860546	27930942	-	7149
6.66766	0.886486	1.42079	0.623937	0.532669	NA	AHI1	chr6	135604670	135818914	-	8666
736.535	0.99713	0.621799	1.60362	0.108798	1	AHNAK	chr11	62201016	62323707	-	19453
284.275	-0.416355	0.425943	-0.97749	0.328327	1	AHR	chr7	17338246	17385776	+	6650
20.4629	0.349573	0.935035	0.373861	0.708508	1	AHRR	chr5	304291	438406	+	7662
213.131	-0.68239	0.427847	-1.59494	0.110726	1	AHSA1	chr14	77924213	77935817	+	2937
1468.1	-0.341362	0.393723	-0.867011	0.385936	1	AHSA2	chr2	61404553	61418338	+	8377
3.59966	-0.255669	1.18716	-0.215362	0.829485	NA	AICDA	chr12	8754762	8765467	-	3111
109.509	-0.500697	0.423369	-1.18265	0.236947	1	AIDA	chr1	222841355	222886552	-	4506
4640.98	-0.464276	0.394305	-1.17746	0.239013	1	AIF1	chr6	31582961	31584798	+	1272
38.4018	-0.277123	0.495984	-0.558734	0.576343	1	AIFM1	chrX	129263337	129299861	-	3289
5.45267	-0.134574	0.967695	-0.139067	0.889397	NA	AIFM2	chr10	71857979	71892690	-	5120
6.34991	0.577398	1.23861	0.466166	0.641097	NA	AIFM3	chr22	21319396	21335649	+	5313
143.104	-0.291389	0.385607	-0.755664	0.449851	1	AIG1	chr6	143381633	143661441	+	6014
980.15	-0.170217	0.316845	-0.537226	0.591112	1	AIM1	chr6	106959730	107018326	+	7989
10.9691	-0.623211	0.847088	-0.73571	0.461907	NA	AIM1L	chr1	26648350	26680621	-	5111
149.783	-1.10856	0.559634	-1.98086	0.0476071	1	AIM2	chr1	159032274	159116886	-	1998
43.4209	0.0919223	0.519857	0.176822	0.859648	1	AIMP1	chr4	107236701	107270383	+	3319
6.9084	-0.521813	0.9086	-0.574304	0.565762	NA	AIMP2	chr7	6048876	6063465	+	1832
233.559	-0.483041	0.393051	-1.22895	0.21909	1	AIP	chr11	67250512	67258574	+	1634
25.0132	-0.566211	0.727629	-0.778159	0.436475	1	AJAP1	chr1	4714792	4852594	+	12397
6.77737	0.162753	1.00591	0.161796	0.871466	NA	AJUBA	chr14	23440383	23451851	-	5968
369.65	0.134784	0.415302	0.324545	0.745525	1	AK2	chr1	33473585	33546597	-	5670
45.4886	-0.469559	0.571177	-0.822091	0.411025	1	AK3	chr9	4711155	4742043	-	2802
4.65895	1.09353	1.14972	0.951129	0.341539	NA	AK3P3	chr7	23168797	23169460	+	663
2.91822	-0.740105	1.52532	-0.485214	0.627525	NA	AK4	chr1	65613232	65697828	+	7569
72.7897	0.114267	0.416791	0.27416	0.783962	1	AK9	chr6	109814059	110012420	-	10056
9.02829	1.28886	0.980844	1.31403	0.188837	NA	AKAP1	chr17	55162453	55198710	+	5380
979.879	-0.0970302	0.394904	-0.245706	0.80591	1	AKAP10	chr17	19807615	19881656	-	4831
168.72	0.265746	0.451251	0.58891	0.555922	1	AKAP11	chr13	42846289	42897396	+	9900
2.0467	-0.769173	1.72027	-0.447123	0.654786	NA	AKAP12	chr6	151561134	151679692	+	8734
6639.86	-0.303284	0.291783	-1.03942	0.298611	1	AKAP13	chr15	85923802	86292586	+	20231
1865.51	0.403899	0.350472	1.15245	0.249138	1	AKAP17A	chrX	1710486	1721407	+	8140
11.4736	0.177018	0.783481	0.225938	0.82125	NA	AKAP7	chr6	131456806	131604675	+	4379
544.021	0.390552	0.460535	0.848039	0.396416	1	AKAP8	chr19	15464196	15490609	-	4280
731.645	-0.256809	0.318999	-0.805046	0.420793	1	AKAP8L	chr19	15490859	15529952	-	5065
1210.05	0.401955	0.383896	1.04704	0.295081	1	AKAP9	chr7	91570181	91739987	+	18125
2.28382	0.787306	1.63652	0.481085	0.630456	NA	AKIP1	chr11	8932686	8941631	+	2295
1849.3	0.103696	0.364507	0.284482	0.776041	1	AKIRIN1	chr1	39456895	39471731	+	2736
1302.86	-0.146142	0.334039	-0.437501	0.661748	1	AKIRIN2	chr6	88384790	88411927	-	1993
7342.16	-0.0819569	0.30073	-0.272527	0.785217	1	AKNA	chr9	117096436	117156685	-	10577
37.2128	1.0095	0.490704	2.05725	0.0396625	1	AKR1A1	chr1	46016215	46035721	+	3113
3.52388	5.35019	2.08953	2.56047	0.010453	NA	AKR1B1	chr7	134127102	134144036	-	3652
4.43712	-1.0144	1.238	-0.819386	0.412566	NA	AKR1C1	chr10	4934796	5025475	+	9408
5.81334	-1.29421	1.104	-1.1723	0.241078	NA	AKR1C3	chr10	5077546	5149878	+	4518
21.2774	-0.0465361	0.605345	-0.0768754	0.938723	1	AKR7A2	chr1	19630459	19638640	-	1774
3033.56	-0.0891828	0.304263	-0.29311	0.769438	1	AKT1	chr14	105235686	105262088	-	10829
276.583	-0.208608	0.646127	-0.322858	0.746803	1	AKT1S1	chr19	50372295	50381716	-	5725
1001.5	0.0912942	0.33112	0.275713	0.782768	1	AKT2	chr19	40736224	40791443	-	15011
7.07626	1.3781	1.05012	1.31232	0.189412	NA	AKT3	chr1	243651535	244014381	-	7471
312.891	-0.715545	0.420396	-1.70207	0.0887418	1	AKTIP	chr16	53524952	53538323	-	5190
2.50326	0.344949	1.56491	0.220427	0.825539	NA	AL031663.2	chr20	44074071	44077220	+	3149
1.33995	0.438896	1.94515	0.225636	0.821484	NA	AL049758.2	chr22	43249409	43249805	-	396
23.458	0.945929	0.677618	1.39596	0.162726	1	AL049840.1	chr14	104177607	104179149	+	1542
9.54478	0.761006	0.881686	0.863126	0.388068	NA	AL109806.1	chr20	55097413	55097855	+	439
8.10279	1.95719	0.969878	2.01798	0.0435936	NA	AL118506.1	chr20	62585007	62585495	+	488
5.80869	-0.826643	0.976128	-0.846859	0.397074	NA	AL133245.2	chr2	32546707	32548071	+	1364
1132.75	0.000946186	0.439975	0.00215054	0.998284	1	AL133458.1	chr6	167357853	167360151	-	2296
29.4441	0.183555	0.559319	0.328175	0.742779	1	AL136419.6	chr14	24678852	24685193	-	3037
3.56002	0.437985	1.37912	0.317584	0.7508	NA	AL137059.1	chr13	28008286	28008752	-	463
1.46797	1.46264	2.40183	0.608967	0.542547	NA	AL139099.1	chr14	50064193	50065882	-	1689
37.3016	0.0721807	0.54875	0.131537	0.895351	1	AL161915.1	chr1	54569968	54571750	+	1782
1.23093	0.286304	1.97055	0.145291	0.884481	NA	AL353671.3	chr9	32553187	32553801	+	606
25.8503	-1.11041	0.883417	-1.25695	0.208772	1	AL353791.1	chr9	40028620	40032417	+	3797
14.2565	-0.16677	0.992131	-0.168093	0.86651	1	AL353898.2	chr1	54498816	54500553	-	1735
1.9763	-0.123754	1.69665	-0.0729404	0.941854	NA	AL357673.1	chr1	54635333	54637997	-	2664
16.6425	-0.716604	0.713018	-1.00503	0.314882	1	AL358813.2	chr1	149675978	149676609	+	631
1.82466	0.325655	1.73245	0.187974	0.850897	NA	AL359091.2	chr9	131062367	131064212	+	1845
2.6128	3.04173	2.21829	1.37121	0.17031	NA	AL359195.1	chr10	82009466	82013395	+	3929
6.48739	-1.66512	1.11292	-1.49617	0.134609	NA	AL590452.1	chr1	144989309	144991365	+	2056
1.87141	0.269016	1.72933	0.155561	0.876379	NA	AL590483.1	chr1	244227632	244231211	+	3579
32.5731	0.841407	0.619692	1.35778	0.174533	1	AL590560.1	chr1	159879884	159880159	-	275
2.0681	0.717951	1.66415	0.431421	0.666162	NA	AL590822.2	chr1	2121237	2123179	+	1942
1.78908	-0.713389	1.79004	-0.398533	0.690238	NA	AL592284.1	chr1	144339738	144521058	+	1071
1.06818	2.51244	3.01033	0.834606	0.40394	NA	AL592494.5	chr1	121138614	121204983	+	3660
4852.77	-0.0550538	0.411583	-0.133761	0.893591	1	AL627309.1	chr1	134901	139379	-	2659
6.41646	0.0700334	1.27786	0.0548052	0.956294	NA	AL645728.1	chr1	1510355	1511373	+	1018
1.11846	-1.36815	2.29043	-0.597333	0.550285	NA	AL672183.2	chr1	249230780	249231242	+	462
5.80653	-1.22482	1.45607	-0.841185	0.400244	NA	AL953854.2	chr9	47295855	47314322	-	7435
214.927	-0.530431	0.450077	-1.17853	0.238584	1	ALAD	chr9	116148597	116163613	-	5155
460.701	-0.409715	0.405903	-1.00939	0.312787	1	ALAS1	chr3	52232102	52248343	+	2524
430.953	-0.456799	0.423614	-1.07834	0.280883	1	ALCAM	chr3	105085753	105295744	+	7159
77.8347	-0.653694	0.403218	-1.62119	0.104976	1	ALDH16A1	chr19	49956426	49974305	+	4628
5.62962	1.81758	1.34749	1.34886	0.177381	NA	ALDH18A1	chr10	97365696	97416463	-	3737
19.4313	1.06625	0.734141	1.45237	0.146398	1	ALDH1A1	chr9	75515578	75695358	-	2833
22.8917	0.11884	0.609332	0.195033	0.845367	1	ALDH1A2	chr15	58245622	58790065	-	8588
204.616	-0.0712817	0.542673	-0.131353	0.895496	1	ALDH2	chr12	112204691	112247782	+	2155
62.3559	0.396769	0.658639	0.602407	0.546903	1	ALDH3A2	chr17	19551449	19580911	+	6442
362.68	0.181959	0.3762	0.483677	0.628615	1	ALDH3B1	chr11	67776048	67796744	+	6609
8.1921	1.51028	0.937987	1.61013	0.107369	NA	ALDH4A1	chr1	19197926	19229275	-	3670
64.1378	-1.14781	0.730403	-1.57148	0.116071	1	ALDH6A1	chr14	74523553	74551196	-	6669
5.62831	0.936187	1.04514	0.895756	0.370383	NA	ALDH8A1	chr6	135238528	135271260	-	2860
474.409	-0.957103	0.482323	-1.98436	0.0472158	1	ALDH9A1	chr1	165631453	165668100	-	3297
6672.46	0.0244875	0.382378	0.0640399	0.948938	1	ALDOA	chr16	30064411	30081778	+	6142
81.3957	0.211414	0.443049	0.47718	0.633234	1	ALDOC	chr17	26900133	26904282	-	2919
5.97718	0.703922	1.01228	0.695385	0.486814	NA	ALG1	chr16	5083703	5137380	+	5770
9.75025	0.286668	0.837665	0.342223	0.732183	NA	ALG10	chr12	34175216	34182629	+	3651
8.52442	0.538642	0.901154	0.597724	0.550024	NA	ALG10B	chr12	38710380	38717784	+	4374
78.806	0.0920996	0.501305	0.18372	0.854233	1	ALG11	chr13	52586534	52603800	+	5780
119.047	-0.0808062	0.459076	-0.176019	0.860279	1	ALG12	chr22	50293877	50312106	-	5340
143.004	-0.036723	0.487248	-0.0753683	0.939922	1	ALG13	chrX	110909043	111003877	+	6732
2.83468	0.0109108	1.35871	0.00803023	0.993593	NA	ALG14	chr1	95439963	95538501	-	9626
167.631	1.0045	0.576652	1.74195	0.081517	1	ALG1L13P	chr8	8093525	8102189	-	1437
53.6793	-0.419085	0.460261	-0.910538	0.362539	1	ALG2	chr9	101978708	101984238	-	2977
9.44844	0.539179	0.934567	0.576929	0.563987	NA	ALG3	chr3	183960089	183967336	-	3456
16.6321	0.395813	0.733904	0.539326	0.589662	1	ALG5	chr13	37523912	37574398	-	2182
107.849	-0.18511	0.433984	-0.426537	0.669716	1	ALG6	chr1	63833261	63904233	+	4935
6.79487	1.72086	1.02494	1.67899	0.0931531	NA	ALG8	chr11	77811982	77850706	-	3429
14.0774	1.25986	0.742942	1.69577	0.0899302	1	ALG9	chr11	111652919	111742305	-	9377
40.1594	-0.352672	0.472662	-0.746139	0.455583	1	ALKBH1	chr14	78138747	78174363	-	2837
39.8743	2.40161	0.927764	2.5886	0.00963675	1	ALKBH2	chr12	109525996	109531436	-	2284
16.0602	0.125347	0.661266	0.189556	0.849657	1	ALKBH3	chr11	43902361	43941816	+	2360
9.64564	0.681319	0.803502	0.847937	0.396473	NA	ALKBH4	chr7	102096685	102105323	-	2309
787.477	0.4259	0.417792	1.01941	0.30801	1	ALKBH5	chr17	18086392	18113268	+	3185
77.1944	0.0163511	0.581914	0.0280988	0.977583	1	ALKBH6	chr19	36500022	36505141	-	4290
51.7034	0.389738	0.60304	0.646289	0.518092	1	ALKBH7	chr19	6372444	6375042	+	1229
5.06237	-0.699565	1.1756	-0.595073	0.551795	NA	ALKBH8	chr11	107373452	107436472	-	4490
76.1972	0.178747	0.563288	0.317328	0.750994	1	ALMS1	chr2	73612886	73837920	+	14040
5.15013	-0.845506	1.035	-0.816916	0.413976	NA	ALMS1-IT1	chr2	73683891	73686611	+	2105
2.10089	-0.588465	1.94982	-0.301805	0.762801	NA	ALMS1P	chr2	73872046	73912703	+	1647
2.4951	0.119985	1.83629	0.0653411	0.947902	NA	ALOX12	chr17	6899384	6914055	+	2602
707.332	-1.33338	0.675523	-1.97384	0.0483996	1	ALOX15	chr17	4534197	4545589	-	3390
7556.26	-0.533935	0.303133	-1.76139	0.0781731	1	ALOX5	chr10	45869661	45941561	+	3671
6876.14	0.453319	0.457962	0.989863	0.322241	1	ALOX5AP	chr13	31309645	31338556	+	1338
3844.84	-0.426118	0.328767	-1.29611	0.194938	1	ALPK1	chr4	113206665	113363776	+	12302
37.8245	0.24877	0.538187	0.462237	0.643911	1	ALPK3	chr15	85359911	85416713	+	10926
4757.38	-0.726254	0.342291	-2.12175	0.0338591	1	ALPL	chr1	21835858	21904905	+	3000
226.676	-0.118454	0.381269	-0.310682	0.756042	1	ALS2	chr2	202565277	202645912	-	10341
13.4685	-0.354138	0.702583	-0.504052	0.614225	1	ALS2CR12	chr2	202152994	202222121	-	2619
184.057	1.1569	0.544867	2.12327	0.0337314	1	ALYREF	chr17	79845713	79849462	-	1573
24.4685	-0.667005	0.74731	-0.89254	0.372103	1	AMACR	chr5	33986283	34008220	-	4838
190.725	0.0468627	0.372219	0.125901	0.89981	1	AMBRA1	chr11	46417964	46615675	-	7648
2238.9	-0.617708	0.420789	-1.46797	0.142111	1	AMD1	chr6	111195973	111216916	+	3513
1.68635	0.699903	1.96259	0.356621	0.721375	NA	AMDHD1	chr12	96337071	96362370	+	2552
357.047	1.27914	0.670754	1.90702	0.0565183	1	AMDHD2	chr16	2570358	2581423	+	4361
3.41563	0.873706	1.32515	0.659326	0.509686	NA	AMER1	chrX	63404997	63425624	-	8441
215.309	0.132266	0.467422	0.282968	0.777201	1	AMFR	chr16	56395364	56459450	-	5740
1.2861	0.434758	2.1274	0.204361	0.838071	NA	AMH	chr19	2249308	2252072	+	2584
2.89879	-0.824232	1.778	-0.463572	0.642955	NA	AMHR2	chr12	53817639	53825318	+	3511
26985.5	-0.758808	0.365764	-2.07458	0.0380254	1	AMICA1	chr11	118064455	118095809	-	8576
1.78701	0.512567	1.87058	0.274015	0.784073	NA	AMIGO1	chr1	110046797	110052360	-	5142
5.67177	0.273162	1.03625	0.263607	0.792082	NA	AMIGO2	chr12	47469490	47473734	-	3953
30.8059	-0.208073	0.506357	-0.410921	0.68113	1	AMMECR1	chrX	109437414	109683461	-	6506
371.372	-0.336311	0.463073	-0.726258	0.467681	1	AMMECR1L	chr2	128619204	128643496	-	4752
1.76535	1.87339	2.03027	0.922729	0.356148	NA	AMN	chr14	103388993	103399933	+	4633
243.48	0.397265	0.42225	0.940828	0.346793	1	AMN1	chr12	31824071	31882108	-	3182
5.3114	-1.46686	1.15053	-1.27494	0.202329	NA	AMOT	chrX	112017731	112084043	-	8488
1.84579	1.085	2.27069	0.47783	0.632771	NA	AMOTL1	chr11	94439597	94609918	+	10018
1.20208	0.0932932	2.50488	0.0372445	0.97029	NA	AMPD1	chr1	115215719	115238239	-	2480
11247.5	0.0663226	0.464696	0.142723	0.886509	1	AMPD2	chr1	110158726	110174673	+	6810
966.599	-0.0549668	0.338277	-0.16249	0.87092	1	AMPD3	chr11	10329860	10529126	+	6765
15.2558	4.56358	1.37766	3.31257	0.000924438	1	AMPH	chr7	38423305	38671167	-	5612
41.8655	0.108503	0.552479	0.196393	0.844302	1	AMT	chr3	49454211	49460186	-	4556
389.623	-0.237898	0.397647	-0.598264	0.549664	1	AMY2B	chr1	104096437	104122156	+	7479
419.444	0.0129659	0.355905	0.0364309	0.970939	1	AMZ2	chr17	66243715	66253297	+	4199
266.654	0.657304	0.570566	1.15202	0.249312	1	AMZ2P1	chr17	62962668	62971694	-	3853
26.1608	0.198113	0.786235	0.251977	0.801059	1	ANAPC1	chr2	112523848	112642267	-	13276
14.372	0.639291	0.663478	0.963545	0.335274	1	ANAPC10	chr4	145888264	146019693	-	3055
62.3115	0.12668	0.492333	0.257305	0.796943	1	ANAPC11	chr17	79848666	79858867	+	4012
649.505	-0.393386	0.387105	-1.01622	0.309522	1	ANAPC13	chr3	134196548	134205558	-	2355
83.736	-0.092743	0.430965	-0.215198	0.829613	1	ANAPC15	chr11	71817424	71823826	-	2873
424.781	-0.182489	0.365533	-0.499243	0.617608	1	ANAPC16	chr10	73975787	73995618	+	3965
184.588	0.159433	0.437212	0.364658	0.715367	1	ANAPC2	chr9	140069236	140082989	-	4615
397.789	-0.530025	0.413323	-1.28235	0.19972	1	ANAPC4	chr4	25378835	25420120	+	7471
471.069	0.0629995	0.319437	0.19722	0.843655	1	ANAPC5	chr12	121746048	121837699	-	12286
212.641	-0.187115	0.349779	-0.534952	0.592683	1	ANAPC7	chr12	110810705	110841535	-	5997
10.2396	-0.136534	0.774536	-0.176278	0.860075	NA	ANGEL1	chr14	77253588	77292589	-	5333
381.495	-0.283591	0.381809	-0.742757	0.457629	1	ANGEL2	chr1	213165524	213189168	-	7338
182.521	-0.0181945	0.580802	-0.0313265	0.975009	1	ANGPT1	chr8	108261721	108510283	-	7106
4.08042	1.27356	1.23716	1.02942	0.303281	NA	ANK1	chr8	41510739	41754280	-	10751
2.40215	-3.52165	2.1012	-1.67602	0.0937342	NA	ANK3	chr10	61786056	62493248	-	24567
18.9204	0.972134	0.629764	1.54365	0.122674	1	ANKAR	chr2	190539016	190625919	+	5732
114.063	2.38509	0.745895	3.19762	0.00138566	1	ANKDD1A	chr15	65204101	65251042	+	5000
1.02395	-2.20414	2.38418	-0.924487	0.355233	NA	ANKEF1	chr20	9966774	10037410	+	4261
1181.65	-0.0985018	0.365262	-0.269674	0.787411	1	ANKFY1	chr17	4067201	4167274	-	14094
1.47924	-0.0963321	2.12783	-0.0452726	0.96389	NA	ANKH	chr5	14704910	14871887	-	10853
321.378	0.32776	0.399552	0.820319	0.412034	1	ANKHD1	chr5	139781399	139929163	+	11711
120.717	-0.374265	0.539977	-0.693114	0.488238	1	ANKHD1-EIF4EBP3	chr5	139781493	139929154	+	11350
247.206	-0.209233	0.385259	-0.543099	0.587062	1	ANKIB1	chr7	91875548	92030698	+	7106
1.37889	-0.942701	2.22231	-0.424198	0.671421	NA	ANKK1	chr11	113258513	113271140	+	2589
13.1113	0.576785	0.688948	0.837196	0.402482	1	ANKLE1	chr19	17392454	17398455	+	3562
933.791	0.0220046	0.34719	0.0633791	0.949465	1	ANKLE2	chr12	133302254	133338474	-	17347
49.1686	-0.349983	0.465028	-0.752606	0.451687	1	ANKMY1	chr2	241418839	241508626	-	11456
79.866	-0.325851	0.413347	-0.788322	0.430509	1	ANKMY2	chr7	16639401	16685442	-	2842
215.301	0.184086	0.498349	0.369391	0.711836	1	ANKRA2	chr5	72848160	72861511	-	2650
461.377	-0.263705	0.408251	-0.645939	0.518319	1	ANKRD10	chr13	111530887	111567416	-	4543
11.9498	1.06576	0.982892	1.08431	0.278228	NA	ANKRD10-IT1	chr13	111547406	111551519	-	378
2068.5	0.317402	0.369158	0.859801	0.389899	1	ANKRD11	chr16	89334038	89556969	-	15328
2552.4	0.00787371	0.284676	0.0276585	0.977935	1	ANKRD12	chr18	9136226	9285983	+	12251
5787.22	-0.303099	0.284943	-1.06372	0.287455	1	ANKRD13A	chr12	110436991	110477568	+	7333
28.662	-0.218882	0.6855	-0.319303	0.749497	1	ANKRD13C	chr1	70726271	70820417	-	4581
3428.11	0.135101	0.348855	0.38727	0.698556	1	ANKRD13D	chr11	67056018	67069956	+	6633
1.31582	0.479957	2.16582	0.221605	0.824621	NA	ANKRD16	chr10	5903580	5931869	-	3051
794.784	-0.0940301	0.328945	-0.285853	0.774991	1	ANKRD17	chr4	73939093	74124515	-	12001
42.796	2.72126	0.847572	3.21065	0.00132433	1	ANKRD18A	chr9	38540566	38620657	-	7360
1.68443	1.0293	1.74097	0.591223	0.554371	NA	ANKRD19P	chr9	95571670	95650975	+	2933
1.00401	0.615907	2.63671	0.23359	0.815304	NA	ANKRD2	chr10	99332198	99343641	+	1500
2.03192	-2.48263	2.13007	-1.16552	0.243809	NA	ANKRD20A14P	chr1	142803532	142827235	+	1737
2.76844	-0.522648	1.48512	-0.351924	0.724895	NA	ANKRD20A4	chr9	69381812	69425560	+	4431
85.8631	-1.10375	0.837331	-1.31817	0.187446	1	ANKRD22	chr10	90581889	90611575	-	1727
2.7447	0.957671	1.50151	0.637805	0.523601	NA	ANKRD23	chr2	97490263	97523671	-	4103
2.18519	0.801208	1.48	0.541357	0.588262	NA	ANKRD24	chr19	4183351	4224811	+	4449
22.0251	0.262813	0.551964	0.476142	0.633973	1	ANKRD26	chr10	27280843	27389421	-	8201
208.036	-0.202744	0.363712	-0.55743	0.577233	1	ANKRD27	chr19	33087913	33167503	-	7826
282.195	-0.408588	0.56591	-0.722	0.470294	1	ANKRD28	chr3	15708743	15901278	-	11245
241.588	-0.355667	0.348575	-1.02034	0.307565	1	ANKRD32	chr5	93954052	94075141	+	7160
8.28781	0.133873	0.88797	0.150763	0.880163	NA	ANKRD33B	chr5	10564442	10650308	+	2158
4.09399	-0.169013	1.2324	-0.137141	0.890919	NA	ANKRD34A	chr1	145470508	145475646	+	3607
50.8318	-0.937273	0.568062	-1.64995	0.0989535	1	ANKRD34B	chr5	79852574	79866307	-	4018
24.3793	2.05784	0.808862	2.54412	0.0109555	1	ANKRD36	chr2	97779233	97930258	+	10617
8.88616	1.32443	1.03024	1.28556	0.198598	NA	ANKRD36B	chr2	98108978	98206428	-	7553
17.0249	3.0992	0.950215	3.26158	0.00110792	1	ANKRD36C	chr2	96514587	96657541	-	8658
38.078	-0.0536722	0.791366	-0.0678222	0.945927	1	ANKRD37	chr4	186317175	186321782	+	2575
9.4845	-0.0300321	0.813636	-0.036911	0.970556	NA	ANKRD39	chr2	97502348	97523832	-	5321
50.6103	-0.471847	0.47616	-0.990943	0.321714	1	ANKRD40	chr17	48770551	48785285	-	4844
144.459	1.02607	0.598015	1.71579	0.0861998	1	ANKRD42	chr11	82904781	82971736	+	6710
1764.89	-0.0431386	0.300374	-0.143617	0.885803	1	ANKRD44	chr2	197831741	198175897	-	9194
5.29387	0.0626713	1.03551	0.0605224	0.95174	NA	ANKRD44-IT1	chr2	198115582	198167243	-	1063
17.9102	-0.592635	0.704147	-0.841635	0.399992	1	ANKRD46	chr8	101521980	101572012	-	5810
482.523	-0.0451895	0.370658	-0.121917	0.902965	1	ANKRD49	chr11	94226795	94232749	+	3524
172.637	-0.200607	0.38602	-0.519681	0.603286	1	ANKRD50	chr4	125585207	125633887	-	8789
235.07	-0.0907836	0.399725	-0.227115	0.820334	1	ANKRD52	chr12	56631591	56652175	-	8792
41.2312	-0.316368	0.492077	-0.642923	0.520274	1	ANKRD54	chr22	38226862	38245334	-	4477
44.4389	-0.884503	0.684241	-1.29268	0.196122	1	ANKRD55	chr5	55395507	55529186	-	2962
146.424	0.0385213	0.36083	0.106758	0.914981	1	ANKRD6	chr6	90142889	90343553	+	8306
11.6619	2.34626	1.3146	1.78477	0.0742979	NA	ANKRD9	chr14	102973179	102976136	-	2130
373.687	-0.222594	0.32124	-0.692922	0.488358	1	ANKS1A	chr6	34857042	35059179	+	6741
5.7779	0.417168	0.950682	0.438809	0.6608	NA	ANKS3	chr16	4746513	4784379	-	7759
1.19535	1.65955	2.27763	0.728633	0.466226	NA	ANKS6	chr9	101493611	101559247	-	8787
38.629	0.1099	0.597463	0.183945	0.854057	1	ANKUB1	chr3	149478892	149686172	-	6571
527.905	-0.529079	0.493516	-1.07206	0.283693	1	ANKZF1	chr2	220094479	220101391	+	6113
30.0502	2.7343	0.969629	2.81994	0.00480321	1	ANLN	chr7	36429415	36493400	+	5984
233.111	0.322655	0.381871	0.844932	0.398149	1	ANO10	chr3	43396351	43733086	-	5262
118.701	0.713151	0.518928	1.37428	0.169355	1	ANO6	chr12	45609770	45834187	+	8208
3.4918	4.35484	1.97339	2.20678	0.0273293	NA	ANO7	chr2	242127924	242164792	+	5673
3.32561	0.0784919	1.29834	0.0604557	0.951793	NA	ANO8	chr19	17434032	17445638	-	4962
1.57934	3.13259	2.0742	1.51026	0.130976	NA	ANO9	chr11	417933	442011	-	6192
5688	0.052344	0.313889	0.166759	0.867559	1	ANP32A	chr15	69070874	69113236	-	7534
2.43435	0.90595	1.57855	0.573912	0.566027	NA	ANP32AP1	chr15	35474000	35530398	+	1072
385.203	0.204635	0.345945	0.591523	0.55417	1	ANP32B	chr9	100745643	100778225	+	1841
2.46864	0.314553	1.4984	0.209926	0.833725	NA	ANP32C	chr4	165118159	165118863	-	704
366.507	0.0704457	0.522715	0.134769	0.892795	1	ANP32E	chr1	150190717	150208504	-	3599
7335.99	-0.14153	0.390775	-0.362177	0.71722	1	ANPEP	chr15	90328120	90358633	-	4848
2337.34	-0.512524	0.334565	-1.53191	0.125545	1	ANTXR2	chr4	80822303	81046608	-	10075
1.4657	-1.05202	2.44473	-0.430321	0.666962	NA	ANTXRL	chr10	47657581	47701443	+	3078
3080.4	-0.247671	0.392357	-0.63124	0.527884	1	ANXA1	chr9	75766673	75785309	+	4547
5575.19	-0.0398563	0.341109	-0.116843	0.906984	1	ANXA11	chr10	81910645	81965328	-	8748
107.202	0.0141684	0.63432	0.0223364	0.98218	1	ANXA2	chr15	60639333	60695082	-	8796
55.6293	-0.216976	0.735	-0.295206	0.767836	1	ANXA2R	chr5	43039335	43043272	-	2232
1310.93	0.0201267	0.441042	0.0456344	0.963602	1	ANXA3	chr4	79472673	79531597	+	5099
139.529	0.401907	0.495022	0.811898	0.41685	1	ANXA4	chr2	69871557	70053596	+	9929
1008.96	-0.381768	0.415896	-0.917939	0.358651	1	ANXA5	chr4	122589110	122618268	-	3022
246.691	0.451641	0.598068	0.755166	0.45015	1	ANXA6	chr5	150480273	150537443	-	5397
808.725	0.104347	0.405642	0.25724	0.796993	1	ANXA7	chr10	75134859	75173834	-	2846
1.92655	0.232234	1.67759	0.138433	0.889898	NA	ANXA9	chr1	150954493	150968110	+	1812
1401.78	0.0392384	0.340555	0.115219	0.908272	1	AOAH	chr7	36552456	36764154	-	3583
14.2307	-0.121576	0.848403	-0.1433	0.886053	1	AOAH-IT1	chr7	36637440	36639726	-	570
27.6485	0.144024	1.03596	0.139024	0.889431	1	AOC1	chr7	150521715	150558592	+	3813
532.099	-0.230861	0.421467	-0.547754	0.583861	1	AOC2	chr17	40996617	41002724	+	2653
550.213	-0.172021	0.404104	-0.425684	0.670338	1	AOC3	chr17	41003201	41010147	+	4485
24.3402	0.890787	0.59352	1.50085	0.133393	1	AOC4P	chr17	41017939	41026386	+	3164
1.468	1.542	2.36066	0.653209	0.513621	NA	AOX1	chr2	201450591	201541787	+	5515
19.5094	-0.171	1.03248	-0.16562	0.868456	1	AP000240.9	chr21	30731323	30731774	+	451
3.92089	-1.14412	1.48434	-0.770796	0.440828	NA	AP000254.8	chr21	33039041	33039560	-	519
1.46575	0.234794	1.92172	0.122179	0.902757	NA	AP000275.64	chr21	33996726	33997406	-	388
1.44089	0.632585	2.15648	0.293341	0.769261	NA	AP000282.2	chr21	34285957	34443410	-	680
9.43606	-0.920633	0.817067	-1.12675	0.259846	NA	AP000295.10	chr21	34681796	34682486	+	690
17.5841	-0.220791	0.873905	-0.252649	0.80054	1	AP000295.9	chr21	34619079	34655517	+	993
3.25205	4.22428	1.71238	2.4669	0.0136288	NA	AP000318.2	chr21	35577356	35697334	+	800
1.61432	1.10873	2.09996	0.527975	0.597517	NA	AP000322.53	chr21	35791013	35796264	-	1048
103.908	1.14306	0.707217	1.61627	0.106035	1	AP000347.2	chr22	24000281	24059543	-	6998
18.4271	0.996016	0.794788	1.25319	0.210138	1	AP000347.4	chr22	23980679	23982949	-	904
3.37368	2.75054	1.52579	1.8027	0.0714356	NA	AP000350.4	chr22	24236613	24241117	-	1473
16.4021	1.62232	0.90271	1.79717	0.0723091	1	AP000350.5	chr22	24243619	24249255	-	5636
3.43766	0.648686	1.48865	0.435756	0.663014	NA	AP000351.10	chr22	24373117	24374043	+	561
2.11812	2.42549	2.04068	1.18857	0.234608	NA	AP000355.2	chr22	24912476	24914354	+	478
1.08967	-0.0685385	2.08195	-0.0329203	0.973738	NA	AP000357.4	chr22	25082890	25084054	+	1164
6.12711	-1.97995	1.1647	-1.69996	0.0891384	NA	AP000580.1	chr11	77524365	77524722	-	357
11.017	0.319418	0.821438	0.388852	0.697385	NA	AP000640.10	chr11	59520488	59522448	-	877
2.84483	2.91837	1.69939	1.7173	0.0859241	NA	AP000640.2	chr11	59436785	59443514	+	911
7.87905	0.277452	1.0014	0.277064	0.781731	NA	AP000692.9	chr21	37732928	37734338	+	594
2.48999	-0.44762	1.75415	-0.255178	0.798585	NA	AP000769.1	chr11	65222728	65234028	+	690
2.91881	0.123731	1.78316	0.0693888	0.94468	NA	AP000769.7	chr11	65265481	65265876	-	395
5.16164	0.424693	1.10665	0.383763	0.701154	NA	AP000783.1	chr11	123301058	123306427	+	1101
5.22084	1.06744	1.00565	1.06144	0.288489	NA	AP001007.1	chr11	124958377	124960411	+	2031
8.54333	2.48064	1.18504	2.09329	0.0363231	NA	AP001053.11	chr21	45225639	45232448	-	4871
1.38926	1.90275	2.15242	0.884005	0.376694	NA	AP001056.1	chr21	45595372	45596336	+	819
4.41511	1.22693	1.15658	1.06082	0.288771	NA	AP001062.7	chr21	45751117	45755734	+	4352
5.80358	6.05984	1.96821	3.07886	0.00207792	NA	AP001063.1	chr21	45767650	45768178	-	528
7.80596	1.17823	1.20788	0.975458	0.329333	NA	AP001187.1	chr11	64657298	64657758	-	457
3.09577	2.12082	1.70613	1.24306	0.213846	NA	AP001189.4	chr11	76368100	76374910	+	1423
1.34478	-2.52071	2.2079	-1.14168	0.253588	NA	AP001257.1	chr11	59927160	59928295	-	382
3.31385	0.495774	1.31495	0.377029	0.706152	NA	AP001258.4	chr11	58897606	58910488	-	2639
2.9236	0.152528	1.46539	0.104087	0.9171	NA	AP001362.1	chr11	65358665	65359947	-	775
3.45953	-0.860998	1.40774	-0.611618	0.540791	NA	AP001372.2	chr11	74204411	74209578	+	2491
14.5877	1.16347	0.819242	1.42018	0.155555	1	AP001437.1	chr21	38737779	38738234	-	455
1.7817	-1.20934	1.69935	-0.711648	0.476683	NA	AP001469.9	chr21	47671463	47674047	-	2275
4.239	0.751368	1.92998	0.389315	0.697043	NA	AP001627.1	chr21	44153704	44161868	-	1752
13.0062	0.455911	0.747498	0.609917	0.541917	1	AP001816.1	chr4	102268937	102270040	+	788
1.73278	1.00881	2.23819	0.450726	0.652187	NA	AP002884.2	chr11	112130988	112132117	+	1129
4.25974	-1.42128	1.13188	-1.25567	0.209234	NA	AP003068.18	chr11	64941588	64943941	-	2353
14.9481	-1.03357	1.10094	-0.938805	0.347831	1	AP003068.23	chr11	64945077	64949305	-	1580
1.18722	0.0600275	2.54402	0.0235956	0.981175	NA	AP003068.6	chr11	64852451	64856847	-	4192
112.848	0.396103	0.69374	0.570968	0.568021	1	AP003733.1	chr11	61735453	61736755	+	1302
5.62932	1.43705	1.15327	1.24606	0.212742	NA	AP003774.1	chr11	64092522	64096976	-	669
10.5726	-0.40026	0.925115	-0.43266	0.665262	NA	AP003774.4	chr11	64216546	64219126	+	2335
3.17141	0.873624	1.52874	0.571466	0.567684	NA	AP006216.11	chr11	116645826	116646592	-	596
31.7266	0.716127	0.521077	1.37432	0.169342	1	AP006222.2	chr1	227615	267253	-	3947
1.24245	1.76643	2.06851	0.853964	0.393125	NA	AP006621.1	chr11	780117	780755	+	633
5.06496	0.371057	1.12555	0.329667	0.741652	NA	AP006621.5	chr11	777578	784297	+	1056
38.022	1.23234	0.804419	1.53196	0.125531	1	AP1AR	chr4	113152893	113191203	+	3434
220.128	0.073717	0.370666	0.198877	0.842359	1	AP1B1	chr22	29723669	29819168	-	6697
3004.99	0.65553	0.569621	1.15082	0.249807	1	AP1G1	chr16	71762913	71843104	-	10947
931.035	-0.493418	0.465932	-1.05899	0.289604	1	AP1G2	chr14	24028774	24037279	-	6888
553.119	-0.129276	0.362229	-0.35689	0.721174	1	AP1M1	chr19	16308389	16346160	+	3798
28.1541	-0.0613394	0.659669	-0.0929852	0.925915	1	AP1M2	chr19	10683347	10697991	-	2202
9.86839	0.166105	0.827554	0.200718	0.840919	NA	AP1S1	chr7	100797678	100804877	+	1532
586.334	0.634264	0.521283	1.21674	0.223705	1	AP1S2	chrX	15843929	15873054	-	5354
5.84917	0.162848	1.01922	0.159777	0.873057	NA	AP1S3	chr2	224616403	224702744	-	4274
1222.96	-0.177271	0.307853	-0.575831	0.564729	1	AP2A1	chr19	50270225	50310370	+	8730
288.393	-0.104433	0.337103	-0.309796	0.756716	1	AP2A2	chr11	924894	1012239	+	9542
899.013	-0.0114728	0.330939	-0.0346674	0.972345	1	AP2B1	chr17	33905065	34053436	+	7766
1117.04	0.0727605	0.37335	0.194885	0.845483	1	AP2M1	chr3	183892477	183901879	+	4743
116.104	-0.0316465	0.416793	-0.0759286	0.939476	1	AP2S1	chr19	47341393	47354249	-	1698
935.565	-0.111499	0.317164	-0.351551	0.725175	1	AP3B1	chr5	77296349	77590579	-	7280
12.7245	-0.236506	1.22247	-0.193466	0.846594	1	AP3B2	chr15	83328033	83378666	-	7485
706.809	-0.0835929	0.320429	-0.260878	0.794186	1	AP3D1	chr19	2100988	2164464	-	8589
282.928	-0.791055	0.458267	-1.72619	0.0843135	1	AP3M1	chr10	75881524	75910821	-	4391
49.4089	0.45267	0.592499	0.764001	0.444866	1	AP3M2	chr8	42010464	42029191	+	6265
669.263	0.0683484	0.374556	0.182479	0.855207	1	AP3S1	chr5	115177178	115249778	+	3187
154.187	0.50285	0.375698	1.33844	0.180753	1	AP3S2	chr15	90373831	90437574	-	8133
153.243	0.550402	0.420733	1.3082	0.190806	1	AP4B1	chr1	114437370	114447823	-	5856
126.385	0.0731538	0.453204	0.161415	0.871767	1	AP4E1	chr15	51200869	51298097	+	7337
32.9543	0.106313	0.485106	0.219154	0.82653	1	AP4M1	chr7	99699172	99707968	+	4707
17.9673	-0.16607	0.724231	-0.229305	0.818632	1	AP4S1	chr14	31494312	31562818	+	4381
2271.97	0.114031	0.358383	0.318182	0.750347	1	AP5B1	chr11	65543364	65548273	-	4809
325.377	-0.791282	0.392334	-2.01686	0.0437105	1	AP5M1	chr14	57735627	57756797	+	4360
18.4001	0.837577	0.689567	1.21464	0.224503	1	AP5S1	chr20	3801178	3805949	+	1945
672.229	0.0910612	0.402462	0.22626	0.820999	1	AP5Z1	chr7	4815253	4833943	+	6859
4170.01	-0.148131	0.352787	-0.419888	0.674568	1	APAF1	chr12	99038919	99129204	+	7874
197.994	-0.308895	0.358187	-0.862385	0.388476	1	APBA3	chr19	3750817	3761697	-	5550
2.88069	-2.4152	2.04946	-1.17846	0.238614	NA	APBB1	chr11	6416355	6440644	-	5179
4784.57	-0.658566	0.359929	-1.82971	0.0672935	1	APBB1IP	chr10	26727132	26856732	+	3966
3.19448	0.548854	1.61664	0.339504	0.73423	NA	APBB2	chr4	40812044	41218731	-	12930
319.243	0.337413	0.403094	0.837057	0.40256	1	APBB3	chr5	139937853	139973337	-	4764
2313.97	-0.26941	0.299937	-0.89822	0.369068	1	APC	chr5	112043195	112181936	+	12455
205.843	-0.210749	0.406784	-0.518087	0.604397	1	APEH	chr3	49711435	49721396	+	4652
31.1172	2.18454	0.790977	2.76182	0.00574793	1	APEX1	chr14	20923350	20925927	+	1879
46.3204	-0.954503	0.566969	-1.68352	0.0922746	1	APEX2	chrX	55026790	55035490	+	3239
1087.26	-0.105233	0.436569	-0.241047	0.809519	1	APH1A	chr1	150237804	150241980	-	3462
352.619	-0.688454	0.364377	-1.8894	0.0588379	1	APH1B	chr15	63568217	63601325	+	5484
213.7	-0.666989	0.572715	-1.16461	0.244177	1	API5	chr11	43333513	43366079	+	4634
55.1831	-0.377248	0.449499	-0.839263	0.401322	1	APIP	chr11	34874641	34938046	-	5421
8.43397	-0.676257	0.860481	-0.785906	0.431922	NA	APLF	chr2	68694693	68858004	+	5352
5742.66	0.0738358	0.427408	0.172752	0.862846	1	APLP2	chr11	129939732	130014699	+	7421
2616.36	-0.00543507	0.306631	-0.0177251	0.985858	1	APMAP	chr20	24943561	24973615	-	2444
1.1407	2.59813	2.27724	1.14091	0.253905	NA	APOA1	chr11	116706467	116708666	-	1421
7.8425	-0.105894	0.896305	-0.118145	0.905952	NA	APOA1BP	chr1	156561554	156564091	+	1927
5247.2	-0.0614047	0.413329	-0.148561	0.8819	1	APOBEC3A	chr22	39348746	39359188	+	2003
74.4306	0.818433	1.02389	0.799338	0.424095	1	APOBEC3B	chr22	39378352	39388809	+	1889
147.565	-0.586628	0.636127	-0.922187	0.356431	1	APOBEC3C	chr22	39410088	39416357	+	2814
29.3955	-0.718856	0.624405	-1.15127	0.249623	1	APOBEC3D	chr22	39410368	39429281	+	2537
33.9504	-0.00604026	0.520566	-0.0116033	0.990742	1	APOBEC3F	chr22	39436609	39449915	+	3235
240.638	0.122283	0.440267	0.277748	0.781206	1	APOBEC3G	chr22	39436924	39483748	+	5487
8851.03	-0.347875	0.353007	-0.985463	0.324397	1	APOBR	chr16	28505970	28510291	+	3788
964.976	-0.850944	0.469945	-1.81073	0.0701828	1	APOL1	chr22	36649056	36663576	+	3511
2424.38	-0.766557	0.462296	-1.65815	0.0972866	1	APOL2	chr22	36622256	36636000	-	3467
37.7374	-0.7858	0.897428	-0.875613	0.38124	1	APOL3	chr22	36536372	36562225	-	5977
6.73411	0.0309892	1.00921	0.0307063	0.975504	NA	APOL4	chr22	36585172	36600886	-	4368
4486.44	-0.209315	0.56677	-0.369311	0.711896	1	APOL6	chr22	36044442	36064456	+	10118
23.0232	-0.25748	0.769454	-0.334627	0.737906	1	APOLD1	chr12	12878851	12982909	+	7226
16.5332	0.415053	0.764059	0.543221	0.586978	1	APOM	chr6	31620193	31625987	+	1654
9.98995	0.738794	0.779587	0.947673	0.343296	NA	APOO	chrX	23851470	23926057	-	1143
2.28899	-1.73898	1.72654	-1.0072	0.313837	NA	APOOL	chrX	84258832	84343069	+	1270
33.8909	-0.232899	0.53985	-0.431413	0.666168	1	APOPT1	chr14	104029299	104073860	+	3921
230.345	0.826207	0.466694	1.77034	0.0766709	1	APP	chr21	27252861	27543446	-	6325
456.818	-0.308784	0.368027	-0.839025	0.401455	1	APPBP2	chr17	58520520	58603580	-	9851
132.384	0.421221	0.521898	0.807096	0.419611	1	APPL1	chr3	57261765	57307496	+	7010
859.39	-0.0191598	0.368695	-0.0519666	0.958555	1	APPL2	chr12	105567074	105630016	-	5101
25.4256	0.91439	0.669534	1.36571	0.172029	1	APRT	chr16	88875747	88878352	-	1799
56.0531	0.265198	0.425019	0.623968	0.532649	1	APTX	chr9	32972604	33025166	-	3777
27943.8	0.236999	0.42732	0.554617	0.579157	1	AQP9	chr15	58430368	58478110	+	3228
1.8744	2.03477	1.9923	1.02132	0.307105	NA	AQPEP	chr5	115298151	115363316	+	6612
408.746	-0.230139	0.326606	-0.704638	0.481036	1	AQR	chr15	35147732	35262040	-	9745
735.386	-0.227435	0.313857	-0.724644	0.468671	1	ARAF	chrX	47420516	47431307	+	3481
8843.24	-0.108834	0.309871	-0.351223	0.725421	1	ARAP1	chr11	72396114	72504644	-	9009
378.956	-0.117842	0.441849	-0.266701	0.7897	1	ARAP2	chr4	35949843	36246131	-	12380
2825.99	-0.382885	0.307829	-1.24382	0.213564	1	ARAP3	chr5	141032968	141061788	-	6154
1084.81	-0.706252	0.385601	-1.83156	0.0670167	1	ARCN1	chr11	118443105	118473748	+	4166
4.55861	1.06145	1.49888	0.708165	0.478843	NA	AREG	chr4	75310851	75320726	+	1642
1530.18	-0.167755	0.327305	-0.512535	0.608276	1	AREL1	chr14	75120140	75179818	-	7280
4798.74	0.273979	0.398475	0.687569	0.491724	1	ARF1	chr1	228270361	228286912	+	3272
2038.13	0.019986	0.368391	0.0542522	0.956734	1	ARF3	chr12	49329506	49351334	-	4992
1525.82	0.896396	0.535693	1.67334	0.0942603	1	ARF4	chr3	57557090	57583947	-	2587
1365	-0.140656	0.357443	-0.393505	0.693946	1	ARF5	chr7	127228399	127231759	+	1866
729.798	-0.134417	0.385609	-0.348583	0.727402	1	ARF6	chr14	50359810	50361490	+	1581
400.235	-0.33223	0.34061	-0.975398	0.329363	1	ARFGAP1	chr20	61904137	61921142	+	6594
502.929	-0.382806	0.350042	-1.0936	0.27413	1	ARFGAP2	chr11	47185848	47198676	-	5907
812.549	0.00541691	0.394565	0.0137288	0.989046	1	ARFGAP3	chr22	43192508	43254112	-	3364
1161.61	-0.142843	0.37055	-0.385489	0.699875	1	ARFGEF1	chr8	68085747	68255912	-	10930
101.83	0.646593	0.445047	1.45286	0.146262	1	ARFGEF2	chr20	47538427	47653230	+	8906
965.708	-0.386409	0.405898	-0.951986	0.341104	1	ARFIP1	chr4	153701089	153839615	+	4253
113.391	0.049858	0.384629	0.129626	0.896862	1	ARFIP2	chr11	6496910	6502666	-	4216
77.4802	-0.256681	0.397764	-0.645309	0.518727	1	ARFRP1	chr20	62329996	62339377	-	7601
442.041	0.145564	0.602599	0.24156	0.809121	1	ARG1	chr6	131894284	131905472	+	1957
2.90868	0.805043	1.64711	0.48876	0.625012	NA	ARG2	chr14	68086515	68118437	+	2410
1791.48	-0.444304	0.371023	-1.19751	0.231108	1	ARGLU1	chr13	107194021	107220512	-	4069
975.964	-0.439686	0.377193	-1.16568	0.243744	1	ARHGAP1	chr11	46698630	46722165	-	6124
40.9858	-0.338092	0.705012	-0.479555	0.631544	1	ARHGAP10	chr4	148653214	148993931	+	10736
37.4322	2.3011	0.714119	3.22229	0.00127172	1	ARHGAP11A	chr15	32907345	32932150	+	6415
18.8018	2.53621	0.878221	2.88789	0.0038783	1	ARHGAP11B	chr15	30916697	31065196	+	9164
159.246	0.0106975	0.382832	0.0279432	0.977707	1	ARHGAP12	chr10	32094365	32217742	-	5822
1788.35	-0.444111	0.412019	-1.07789	0.281083	1	ARHGAP15	chr2	143848931	144525921	+	7717
115.855	0.0549909	0.482484	0.113975	0.909258	1	ARHGAP17	chr16	24930706	25026987	-	9867
97.0238	-0.702362	0.467325	-1.50294	0.132854	1	ARHGAP18	chr6	129897277	130031370	-	4623
787.658	-0.392952	0.453036	-0.867374	0.385737	1	ARHGAP19	chr10	98978996	99052413	-	6145
2.41028	-0.392912	1.83603	-0.214001	0.830546	NA	ARHGAP19-SLIT1	chr10	98757795	99052413	-	11346
56.7603	0.196543	0.524208	0.374933	0.70771	1	ARHGAP21	chr10	24872538	25012597	-	10710
1.26458	2.74076	2.49578	1.09816	0.272136	NA	ARHGAP23	chr17	36584662	36668628	+	7986
115.997	-0.144417	0.487889	-0.296004	0.767227	1	ARHGAP24	chr4	86396267	86923823	+	7890
9346.67	-0.59893	0.327314	-1.82983	0.0672747	1	ARHGAP25	chr2	68906733	69053965	+	5491
7880.93	-0.556309	0.356998	-1.5583	0.119163	1	ARHGAP26	chr5	142149949	142608576	+	13312
5.97866	0.219299	1.15904	0.189208	0.84993	NA	ARHGAP26-IT1	chr5	142572065	142573731	+	386
5530.34	-0.272993	0.352766	-0.773863	0.439012	1	ARHGAP27	chr17	43471275	43511787	-	10398
3.03147	2.40637	1.53643	1.56621	0.117299	NA	ARHGAP29	chr1	94614544	94740624	-	15498
8543.25	-0.0798033	0.30112	-0.265022	0.790993	1	ARHGAP30	chr1	161016736	161039760	-	5053
11.2758	1.26414	1.00387	1.25927	0.207932	NA	ARHGAP31	chr3	119013220	119139561	+	9371
6.64693	3.0196	1.21842	2.47829	0.0132014	NA	ARHGAP32	chr11	128834955	129149219	-	12818
43.9643	0.408753	0.60777	0.672546	0.501236	1	ARHGAP33	chr19	36265434	36279724	+	5235
204.642	0.26955	0.398831	0.67585	0.499136	1	ARHGAP35	chr19	47421933	47508334	+	11239
2493.99	-0.0575293	0.308275	-0.186617	0.851961	1	ARHGAP4	chrX	153172821	153200452	-	5550
68.6761	0.433345	0.486422	0.890884	0.372992	1	ARHGAP5	chr14	32545320	32628934	+	10876
6.49052	-0.132962	1.26438	-0.10516	0.916249	NA	ARHGAP6	chrX	11136239	11683821	-	8337
9093.88	-0.303555	0.391124	-0.776109	0.437685	1	ARHGAP9	chr12	57866038	57882597	-	5108
2914.55	0.756218	0.48523	1.55847	0.119121	1	ARHGDIA	chr17	79825597	79829282	-	2899
18599.9	-0.21656	0.347103	-0.623907	0.532689	1	ARHGDIB	chr12	15094951	15114662	-	2092
4989.32	0.0389641	0.306217	0.127243	0.898748	1	ARHGEF1	chr19	42387228	42434302	+	8596
2.45744	2.24755	1.70393	1.31905	0.187154	NA	ARHGEF10	chr8	1772142	1906807	+	10759
5.83596	1.10658	1.45901	0.758444	0.448185	NA	ARHGEF10L	chr1	17866330	18024369	+	7814
1445.56	-0.381009	0.355409	-1.07203	0.283707	1	ARHGEF11	chr1	156904632	157015162	-	9351
10.4909	1.05807	0.812905	1.30159	0.193057	NA	ARHGEF12	chr11	120207787	120360645	+	23648
52.9463	-2.32339	0.676998	-3.4319	0.00059937	1	ARHGEF17	chr11	73019334	73080136	+	9517
525.241	-0.0140504	0.343939	-0.0408516	0.967414	1	ARHGEF18	chr19	7459999	7537363	+	6216
5.29232	0.490312	1.19755	0.409428	0.682226	NA	ARHGEF19	chr1	16524349	16539104	-	3730
3000.93	-0.305638	0.28305	-1.0798	0.280231	1	ARHGEF2	chr1	155916630	155976861	-	9178
90.3858	-0.272282	0.426571	-0.638304	0.523276	1	ARHGEF3	chr3	56761446	57113357	-	6570
3.49602	1.11511	1.53673	0.725641	0.468059	NA	ARHGEF34P	chr7	143969538	143991256	-	5105
2.20546	0.566407	1.52894	0.370458	0.711041	NA	ARHGEF35	chr7	143883176	143991230	-	2448
1.49924	4.13977	2.66137	1.5555	0.119827	NA	ARHGEF39	chr9	35658872	35675863	-	6485
10.7132	1.89804	0.813057	2.33445	0.019572	NA	ARHGEF4	chr2	131594489	131804836	+	9987
2808.15	0.441756	0.438136	1.00826	0.313329	1	ARHGEF40	chr14	21538429	21558399	+	8169
4.08093	0.378025	1.40247	0.269542	0.787512	NA	ARHGEF5	chr7	144052381	144077725	+	5803
1789.6	-0.528609	0.432047	-1.2235	0.221141	1	ARHGEF6	chrX	135747706	135864247	-	6539
281.995	-0.15301	0.327504	-0.4672	0.640357	1	ARHGEF7	chr13	111766906	111958084	+	11305
11.482	0.87143	0.866319	1.0059	0.314464	NA	ARHGEF9	chrX	62854847	63005426	-	6659
2999.31	0.147434	0.365441	0.403442	0.686623	1	ARID1A	chr1	27022524	27108595	+	9225
544.754	0.168193	0.365279	0.460449	0.645194	1	ARID1B	chr6	157099063	157531913	+	16312
475.883	0.336224	0.395164	0.850848	0.394854	1	ARID2	chr12	46123448	46301823	+	12103
932.781	-0.137844	0.323557	-0.426028	0.670087	1	ARID3A	chr19	925781	975939	+	7491
892.472	0.575366	0.388302	1.48175	0.138407	1	ARID3B	chr15	74833518	74890472	+	6201
2271.44	-0.117129	0.335211	-0.349419	0.726775	1	ARID4A	chr14	58765103	58840605	+	7542
3571.75	-0.0703438	0.312197	-0.225318	0.821732	1	ARID4B	chr1	235294949	235491534	-	11036
8.39975	0.360014	1.02621	0.35082	0.725724	NA	ARID4B-IT1	chr1	235333435	235334206	-	461
1037.27	-0.0561803	0.453186	-0.123968	0.901341	1	ARID5A	chr2	97202480	97218375	+	3558
23.4155	0.405238	0.659924	0.614067	0.539171	1	ARID5B	chr10	63661059	63856703	+	8153
1518.5	0.829561	0.559838	1.48179	0.138397	1	ARIH1	chr15	72766667	72879692	+	7230
495.797	-0.167276	0.315489	-0.530211	0.595966	1	ARIH2	chr3	48956254	49023815	+	7993
14.6835	0.450786	0.7315	0.616249	0.53773	1	ARIH2OS	chr3	48955221	48956818	-	1597
29.085	-0.570393	0.79756	-0.715173	0.474502	1	ARL1	chr12	101786898	101801598	-	4969
563.941	-0.143295	0.294754	-0.486152	0.62686	1	ARL11	chr13	50202435	50208008	+	3823
29.519	-0.178166	0.581572	-0.306353	0.759336	1	ARL13B	chr3	93698983	93774512	+	4148
13.5949	0.125277	0.752684	0.166441	0.86781	1	ARL14EP	chr11	30344598	30359774	+	5460
131.218	-0.130736	0.390881	-0.334466	0.738028	1	ARL15	chr5	53179775	53606412	-	3783
99.45	-0.00753181	0.391671	-0.0192299	0.984658	1	ARL16	chr17	79648204	79650954	-	2595
14.8932	4.13084	1.31446	3.14261	0.00167451	1	ARL17A	chr17	44594068	44657088	-	4841
3.68783	1.70889	1.68583	1.01367	0.310739	NA	ARL17B	chr17	44352150	44439130	-	4099
15.1288	-0.441568	0.802578	-0.550187	0.582191	1	ARL2	chr11	64781585	64789656	+	2079
137.796	0.214092	0.37942	0.564263	0.572575	1	ARL2BP	chr16	57279010	57287516	+	2118
130.261	-0.189999	0.41916	-0.453286	0.650343	1	ARL3	chr10	104433488	104474164	-	3838
128.394	2.1008	0.952886	2.20467	0.0274774	1	ARL4A	chr7	12726481	12730559	+	3558
442.237	0.727985	0.688907	1.05672	0.290638	1	ARL4C	chr2	235401685	235405697	-	4012
157.547	-0.335218	0.397315	-0.843708	0.398833	1	ARL5A	chr2	152645498	152685006	-	6705
2824.35	2.40489	0.760629	3.16171	0.00156846	1	ARL5B	chr10	18948334	18970568	+	7190
2.46111	1.34304	1.62335	0.827325	0.408053	NA	ARL5B-AS1	chr10	18940195	18948214	-	1373
826.546	0.204836	0.408893	0.500952	0.616405	1	ARL6IP1	chr16	18802991	18813000	-	3657
9.9857	-0.175622	0.81085	-0.21659	0.828528	NA	ARL6IP4	chr12	123464607	123467456	+	2775
1284.37	-0.180068	0.449734	-0.400387	0.688871	1	ARL6IP5	chr3	69134095	69155217	+	2517
261.808	-0.792949	0.49126	-1.61411	0.106503	1	ARL6IP6	chr2	153574407	153617767	+	3343
779.341	0.323871	0.394293	0.821397	0.41142	1	ARL8A	chr1	202102532	202113869	-	1967
524.516	-0.14018	0.42924	-0.326577	0.743988	1	ARL8B	chr3	5163905	5222596	+	3567
23.7239	-0.0464497	0.811256	-0.0572565	0.954341	1	ARMC1	chr8	66514694	66546442	-	3400
75.1548	-0.229621	0.495214	-0.46368	0.642877	1	ARMC10	chr7	102715328	102740205	+	4564
1.55593	-2.86571	2.15376	-1.33056	0.183334	NA	ARMC12	chr6	35704809	35716856	+	1412
110.403	-0.108805	0.418436	-0.260028	0.794842	1	ARMC2	chr6	109169619	109295186	+	3740
178.827	1.27452	0.677223	1.88198	0.0598388	1	ARMC5	chr16	31469401	31478487	+	5540
28.1328	-0.383437	0.551356	-0.695444	0.486777	1	ARMC6	chr19	19144384	19170563	+	3482
153.427	-0.330335	0.353354	-0.934857	0.349862	1	ARMC7	chr17	73106047	73126360	+	2819
522.446	-0.278142	0.301345	-0.923003	0.356005	1	ARMC8	chr3	137906109	138017231	+	9807
2.77869	1.22206	1.62421	0.7524	0.451811	NA	ARMCX1	chrX	100805514	100809683	+	2137
191.575	1.07596	0.529022	2.03387	0.0419651	1	ARMCX3	chrX	100877787	100882833	+	4235
26.9325	0.314998	0.601866	0.52337	0.600717	1	ARMCX4	chrX	100673275	100788446	+	13327
12.8243	0.329066	0.794333	0.414267	0.678679	1	ARMCX5	chrX	101854096	101859087	+	4909
22.8768	0.70158	0.626268	1.12026	0.262604	1	ARMCX6	chrX	100870110	100872991	-	2484
580.809	-0.47035	0.351947	-1.33642	0.181411	1	ARNT	chr1	150782181	150849244	-	6492
1.9403	1.32145	1.98977	0.664121	0.506613	NA	ARNT2	chr15	80696692	80890278	+	7718
1472.95	-0.158526	0.427956	-0.370425	0.711065	1	ARNTL	chr11	13298199	13408813	+	6720
1.32355	0.231865	1.97944	0.117137	0.906752	NA	ARNTL2	chr12	27485787	27576241	+	4984
449.436	-0.209646	0.379587	-0.5523	0.580743	1	ARPC1A	chr7	98923521	98985787	+	2540
2975.02	-0.205196	0.382182	-0.536906	0.591332	1	ARPC1B	chr7	98971872	98992424	+	3964
11504.8	0.176138	0.306397	0.574866	0.565382	1	ARPC2	chr2	219081817	219119079	+	6549
8031.24	-0.244824	0.338412	-0.723451	0.469403	1	ARPC3	chr12	110872630	110888227	-	3018
9.11448	-0.166553	1.04698	-0.159079	0.873607	NA	ARPC3P1	chr20	47751017	47751549	+	532
1.08479	1.26774	2.31287	0.548123	0.583607	NA	ARPC3P5	chr6	15935013	15935546	+	533
1856.84	-0.075717	0.317748	-0.238292	0.811654	1	ARPC4	chr3	9834179	9849410	+	3600
65.5578	-0.327741	0.476516	-0.687786	0.491587	1	ARPC4-TTLL3	chr3	9834766	9877085	+	2751
7200.92	-0.51184	0.402637	-1.27122	0.203651	1	ARPC5	chr1	183592401	183604892	-	5478
137.113	0.223088	0.519805	0.429177	0.667794	1	ARPC5L	chr9	127624409	127640003	+	3595
1745.08	-0.0576538	0.350845	-0.164329	0.869472	1	ARPP19	chr15	52839242	52862080	-	6910
2.19844	0.390924	1.64965	0.236973	0.812677	NA	ARPP21	chr3	35680437	35835988	+	10059
1016.41	0.0256066	0.357427	0.0716414	0.942887	1	ARRB1	chr11	74975226	75062873	-	5956
11129.3	-0.239442	0.304586	-0.786122	0.431796	1	ARRB2	chr17	4613784	4624794	+	4359
750.814	0.0396212	0.308183	0.128564	0.897703	1	ARRDC1	chr9	140500106	140509812	+	3816
680.684	0.15237	0.356649	0.427226	0.669215	1	ARRDC2	chr19	18111941	18124911	+	4632
4442.83	-0.734007	0.485158	-1.51292	0.130299	1	ARRDC3	chr5	90664541	90679176	-	4924
313.873	-0.0226753	0.516335	-0.0439159	0.964971	1	ARRDC4	chr15	98462784	98517068	+	4109
6.97096	0.943112	0.904626	1.04254	0.29716	NA	ARRDC5	chr19	4890449	4902879	-	1635
876.595	-0.349468	0.377869	-0.92484	0.355049	1	ARSA	chr22	51061182	51066607	-	2930
318.281	-0.509519	0.402714	-1.26521	0.205795	1	ARSB	chr5	78073032	78281910	-	7177
99.8543	-0.24849	0.503859	-0.493173	0.62189	1	ARSD	chrX	2822011	2847392	-	7018
349.269	0.145075	0.382123	0.379655	0.704201	1	ARSG	chr17	66255323	66418872	+	6570
5.24717	-0.50425	0.994255	-0.507163	0.61204	NA	ARSK	chr5	94890778	94940768	+	4303
14.6258	-0.0549675	0.767364	-0.0716316	0.942895	1	ARV1	chr1	231114727	231136341	+	1979
1.51414	0.33882	1.87628	0.180581	0.856696	NA	ARVCF	chr22	19957419	20004331	-	5599
7120.49	0.180455	0.431551	0.418156	0.675833	1	ASAH1	chr8	17913934	17942494	-	5035
4456.81	0.0354727	0.375144	0.0945575	0.924666	1	ASAP1	chr8	131064353	131455906	-	8239
4.42115	-0.760827	1.39094	-0.546988	0.584387	NA	ASAP2	chr2	9346894	9545812	+	7220
81.3155	-0.219829	0.569885	-0.385743	0.699687	1	ASB1	chr2	239335383	239360891	+	7404
8.73679	0.728907	1.03978	0.701022	0.483289	NA	ASB13	chr10	5680830	5708558	-	2996
60.7199	-0.00942426	0.498338	-0.0189114	0.984912	1	ASB16-AS1	chr17	42253341	42264085	-	2455
60.4473	-0.702118	0.690365	-1.01702	0.309142	1	ASB2	chr14	94400499	94443137	-	5026
170.983	0.332538	0.521229	0.637989	0.523481	1	ASB6	chr9	132399171	132404444	-	2324
455.552	-0.476463	0.352376	-1.35214	0.176329	1	ASB7	chr15	101142739	101191910	+	5391
489.776	-0.519584	0.355652	-1.46093	0.144034	1	ASB8	chr12	48541571	48574996	-	4080
86.2269	-0.10222	0.413877	-0.24698	0.804924	1	ASCC1	chr10	73856278	73976892	-	5081
347.784	-0.367616	0.313628	-1.17214	0.24114	1	ASCC2	chr22	30184597	30234271	-	5366
41.1315	0.860747	0.598946	1.4371	0.150689	1	ASCC3	chr6	100956070	101329248	-	11688
20.8725	-0.638567	0.649063	-0.983828	0.3252	1	ASCL2	chr11	2289725	2292182	-	1850
19.7061	-1.29905	0.749396	-1.73346	0.0830138	1	ASF1A	chr6	119215384	119230332	+	2513
326.28	-0.750073	0.468149	-1.60221	0.109109	1	ASF1B	chr19	14230321	14247768	-	2300
2.4061	1.1201	1.65899	0.675168	0.499569	NA	ASGR1	chr17	7076750	7082883	-	3743
5.48739	0.120756	1.33509	0.0904483	0.927931	NA	ASGR2	chr17	7004641	7019019	-	2478
1574.22	0.0917097	0.326626	0.280779	0.77888	1	ASH1L	chr1	155305059	155532598	-	13265
16.3877	0.61426	0.8333	0.737142	0.461036	1	ASH1L-AS1	chr1	155531821	155533775	+	1954
350.069	-0.55587	0.432424	-1.28547	0.198626	1	ASH2L	chr8	37962760	38001594	+	5776
1.42776	1.28629	2.37772	0.540975	0.588525	NA	ASIC3	chr7	150745379	150749843	+	2740
113.984	-0.0983449	0.393701	-0.249796	0.802745	1	ASL	chr7	65540785	65558545	+	3180
4.24977	-0.953989	1.14515	-0.833069	0.404806	NA	ASLP1	chr22	23991400	23995521	-	631
2.28957	0.122226	1.8808	0.0649859	0.948185	NA	ASMT	chrX	1733894	1761974	+	3674
193.06	-0.461491	0.472428	-0.97685	0.328643	1	ASMTL	chrX	1522032	1572655	-	6984
4.38651	-0.295554	1.54694	-0.191057	0.848481	NA	ASMTL-AS1	chrX	1520662	1532921	+	2662
198.732	0.297269	0.444272	0.669116	0.503421	1	ASNA1	chr19	12847953	12859137	+	1645
49.1197	0.209284	0.484648	0.431827	0.665867	1	ASNS	chr7	97481430	97501854	-	4441
389.891	-0.734547	0.44469	-1.65182	0.0985718	1	ASNSD1	chr2	190526111	190535557	+	2498
676.568	-0.479005	0.349236	-1.37158	0.170193	1	ASPH	chr8	62413116	62627155	-	13595
31.1402	-0.363076	0.662418	-0.548107	0.583618	1	ASPHD2	chr22	26825239	26840981	+	3353
27.6011	3.935	1.09294	3.60036	NA	NA	ASPM	chr1	197053258	197115824	-	10859
404.313	-0.276493	0.500751	-0.552157	0.580841	1	ASPRV1	chr2	70187226	70189397	-	2171
20.9029	1.01096	0.609599	1.6584	0.097236	1	ASPSCR1	chr17	79934683	79975282	+	12077
68.6839	-0.432157	0.607657	-0.711185	0.476969	1	ASRGL1	chr11	62104920	62160882	+	4575
107.206	-0.312941	0.522876	-0.5985	0.549506	1	ASTE1	chr3	130732719	130746493	-	3417
7.05277	4.54809	1.90677	2.38524	0.0170681	NA	ASTL	chr2	96789589	96804175	-	1645
38.2691	0.294875	0.537788	0.54831	0.583479	1	ASUN	chr12	27058114	27091259	-	3327
679.924	-0.0429519	0.394521	-0.108871	0.913305	1	ASXL1	chr20	30946155	31027122	+	9401
1164.43	-0.0970849	0.297368	-0.326481	0.74406	1	ASXL2	chr2	25956622	26101385	-	13008
148.791	-0.192116	0.387027	-0.49639	0.619619	1	ATAD1	chr10	89511269	89601100	-	5090
107.633	1.14044	0.568715	2.00529	0.0449318	1	ATAD2	chr8	124332090	124428590	-	7087
335.286	-0.147584	0.365532	-0.403752	0.686395	1	ATAD2B	chr2	23971534	24149984	-	10455
6.5185	0.72286	0.934513	0.773515	0.439218	NA	ATAD3A	chr1	1447531	1470067	+	3051
43.5013	0.140712	0.450502	0.312344	0.754779	1	ATAD3B	chr1	1407143	1433228	+	7734
35.1833	1.05661	0.764359	1.38234	0.166867	1	ATAD5	chr17	29158988	29222887	+	7052
28.5277	0.975551	0.607411	1.60608	0.108256	1	ATAT1	chr6	30594619	30614600	+	4023
128.339	-0.0712581	0.403705	-0.17651	0.859893	1	ATE1	chr10	123499939	123688316	-	5675
152.761	-0.286903	0.531837	-0.539456	0.589572	1	ATF1	chr12	51157493	51214905	+	2779
510.57	-0.369712	0.341665	-1.08209	0.279214	1	ATF2	chr2	175936978	176033110	-	5730
118.584	1.47048	0.684959	2.14681	0.0318084	1	ATF3	chr1	212738676	212794119	+	3998
2917.79	-0.343234	0.556288	-0.617007	0.53723	1	ATF4	chr22	39915700	39918691	+	2512
5.5793	-0.236846	1.06083	-0.223265	0.823329	NA	ATF4P3	chr17	74221832	74222887	-	1055
2.71185	0.307125	1.50798	0.203667	0.838614	NA	ATF4P4	chr11	113659953	113662088	+	2135
51.5194	0.490032	0.423556	1.15695	0.247294	1	ATF5	chr19	50431959	50437192	+	2948
2137.39	-0.62264	0.314506	-1.97974	0.0477326	1	ATF6	chr1	161736084	161933860	+	7873
971.235	-0.108952	0.316571	-0.344162	0.730724	1	ATF6B	chr6	32065953	32096030	-	3642
353.3	-0.275993	0.339004	-0.814129	0.415571	1	ATF7	chr12	53901640	54020199	-	7967
1804.66	-0.17545	0.335933	-0.522276	0.601478	1	ATF7IP	chr12	14518610	14651697	+	8386
3.49814	2.22763	1.43329	1.5542	0.120137	NA	ATF7IP2	chr16	10420291	10577495	+	6373
28.2276	-0.25244	0.71358	-0.353765	0.723515	1	ATG10	chr5	81267844	81572676	+	5435
896.649	0.0522536	0.342803	0.15243	0.878848	1	ATG12	chr5	115163893	115177555	-	8887
906.66	-0.271059	0.358635	-0.755808	0.449764	1	ATG13	chr11	46638826	46696368	+	7290
78.0949	0.497081	0.444557	1.11815	0.263504	1	ATG14	chr14	55833110	55878576	-	5042
240.431	0.023529	0.392205	0.0599917	0.952162	1	ATG16L1	chr2	234118697	234204320	+	6026
16143.9	-0.180107	0.376443	-0.478444	0.632334	1	ATG16L2	chr11	72525353	72554719	+	8602
2573.85	1.0516	0.494777	2.12541	0.0335524	1	ATG2A	chr11	64662007	64684722	-	7845
960.539	-0.0941271	0.318353	-0.295669	0.767483	1	ATG2B	chr14	96747595	96830207	-	12676
2134.9	-0.49408	0.30304	-1.63041	0.103015	1	ATG3	chr3	112251356	112280893	-	6101
61.1254	-0.405569	0.460989	-0.879779	0.378979	1	ATG4A	chrX	107334898	107397901	+	2913
577.329	-0.105617	0.334533	-0.315715	0.752219	1	ATG4B	chr2	242576628	242613272	+	6623
32.85	-0.719245	0.580437	-1.23914	0.215292	1	ATG4C	chr1	63249806	63331184	+	3097
173.155	-0.161716	0.529807	-0.305235	0.760187	1	ATG4D	chr19	10654571	10664094	+	2271
228.994	-0.257042	0.365138	-0.703959	0.481459	1	ATG5	chr6	106632351	106773666	-	3915
451.6	0.293972	0.331149	0.887732	0.374685	1	ATG7	chr3	11313995	11599139	+	8804
424.851	-0.451455	0.354703	-1.27277	0.2031	1	ATG9A	chr2	220074494	220094439	-	8104
7156.33	0.0087088	0.432821	0.020121	0.983947	1	ATHL1	chr11	289135	296107	+	5251
5.12079	1.91335	1.10334	1.73415	0.0828923	NA	ATIC	chr2	216176540	216214487	+	3902
2.62152	-0.688518	1.35295	-0.508902	0.610821	NA	ATL1	chr14	50999227	51099786	+	4355
326.926	0.0782123	0.423865	0.184522	0.853604	1	ATL2	chr2	38522022	38604427	-	4867
166.769	-0.51723	0.459562	-1.12548	0.260384	1	ATL3	chr11	63391559	63439393	-	7586
1559.68	0.0933905	0.411964	0.226696	0.82066	1	ATM	chr11	108093211	108239829	+	22252
235.715	-0.48534	0.361062	-1.3442	0.178883	1	ATMIN	chr16	81069452	81080963	+	6257
54.7448	-0.543833	0.7016	-0.775133	0.438261	1	ATN1	chr12	7033626	7051484	+	4752
19.2526	0.707939	1.07739	0.657086	0.511126	1	ATOH8	chr2	85978467	86015189	+	6068
160.665	0.086703	0.380654	0.227774	0.819822	1	ATOX1	chr5	151121877	151152093	-	5233
148.725	-0.645738	0.469941	-1.37408	0.169415	1	ATP10D	chr4	47487305	47595503	+	7940
2290.52	0.234266	0.305526	0.766763	0.443223	1	ATP11A	chr13	113344643	113541482	+	12139
2618.98	0.0333585	0.403437	0.0826857	0.934101	1	ATP11B	chr3	182511288	182639423	+	9162
238.263	-0.314208	0.362895	-0.865838	0.386579	1	ATP11C	chrX	138808505	139027435	-	7373
197.281	-0.1796	0.351091	-0.511548	0.608967	1	ATP13A1	chr19	19756007	19774502	-	8358
23.2548	1.0495	0.648101	1.61934	0.105374	1	ATP13A2	chr1	17312453	17338423	-	5226
390.11	0.959855	0.724838	1.32423	0.185425	1	ATP13A3	chr3	194123401	194219093	-	10062
649.876	0.594469	0.424454	1.40055	0.161349	1	ATP1A1	chr1	116915290	116952883	+	7232
2.3426	0.922773	1.57864	0.584535	0.55886	NA	ATP1A3	chr19	42470734	42501649	-	5045
72.2717	0.814759	0.531108	1.53407	0.125012	1	ATP1B3	chr3	141594966	141645356	+	2571
37.3201	-0.0789372	0.523347	-0.150832	0.880109	1	ATP2A1	chr16	28889726	28915830	+	4562
331.602	0.727135	0.472825	1.53785	0.124085	1	ATP2A2	chr12	110718561	110788898	+	13723
3655.47	0.232347	0.312275	0.744046	0.456849	1	ATP2A3	chr17	3827169	3867736	-	6844
4592.58	0.696164	0.553301	1.2582	0.208319	1	ATP2B1	chr12	89981828	90103077	-	9470
1605.34	-0.180923	0.321159	-0.563345	0.5732	1	ATP2B4	chr1	203595689	203713209	+	9698
373.024	0.017196	0.374127	0.045963	0.96334	1	ATP2C1	chr3	130569439	130735556	+	8499
19.6613	3.07092	0.778758	3.94336	8.03492e-05	0.85829	ATP2C2	chr16	84402133	84497793	+	6664
341.172	0.0134322	0.443253	0.0303038	0.975825	1	ATP5A1	chr18	43664110	43684300	-	7003
11.0977	0.933166	0.97569	0.956416	0.338862	NA	ATP5A1P5	chr9	43399987	43401315	+	1328
1104.03	-0.157616	0.377767	-0.417229	0.676511	1	ATP5B	chr12	57031959	57039798	-	2258
225.924	-0.169723	0.382483	-0.443738	0.657232	1	ATP5C1	chr10	7830092	7849778	+	2335
60.655	-0.0257477	0.443886	-0.0580052	0.953744	1	ATP5D	chr19	1241749	1244824	+	2242
2084.08	-0.0403065	0.376866	-0.106952	0.914827	1	ATP5E	chr20	57600522	57607437	-	5124
3.53435	-1.21429	1.41963	-0.855354	0.392355	NA	ATP5EP2	chr13	28519343	28519727	+	384
406.755	-0.0033917	0.375556	-0.00903114	0.992794	1	ATP5F1	chr1	111991486	112005395	+	3376
11.65	0.80677	0.837441	0.963375	0.335359	NA	ATP5G1	chr17	46970127	46973233	+	2612
252.055	0.119109	0.414885	0.28709	0.774043	1	ATP5G2	chr12	54026510	54071192	-	3985
66.4434	0.348581	0.510422	0.682926	0.494654	1	ATP5G3	chr2	176040986	176049335	-	6777
252.905	-0.111238	0.372365	-0.298734	0.765143	1	ATP5H	chr17	73034958	73043080	-	3226
192.97	0.0256079	0.374139	0.0684449	0.945431	1	ATP5I	chr4	666225	668127	-	936
222.925	-0.0691789	0.389154	-0.177768	0.858906	1	ATP5J	chr21	27088815	27107984	-	2036
259.368	-0.142044	0.353732	-0.401558	0.688009	1	ATP5J2	chr7	99046098	99063954	-	2282
589.074	-0.0203443	0.368182	-0.055256	0.955935	1	ATP5L	chr11	118271869	118302211	+	3370
184.033	-0.0464051	0.352581	-0.131615	0.895288	1	ATP5O	chr21	35275757	35288284	-	3330
17.6072	-0.528339	0.660499	-0.799909	0.423764	1	ATP5S	chr14	50779044	50802276	+	3653
64.7587	-0.408006	0.567677	-0.718729	0.472308	1	ATP5SL	chr19	41937223	41946622	-	4376
1443.12	0.138093	0.340384	0.405698	0.684964	1	ATP6AP1	chrX	153656978	153664862	+	4875
1.85291	0.0724855	1.73141	0.0418649	0.966606	NA	ATP6AP1L	chr5	81575281	81682796	+	7169
1589.4	-0.303992	0.372973	-0.815051	0.415043	1	ATP6AP2	chrX	40440146	40465889	+	2577
1059.13	0.316582	0.39923	0.792981	0.427789	1	ATP6V0A1	chr17	40610862	40674629	+	10940
316.143	-0.543399	0.446099	-1.21811	0.223181	1	ATP6V0A2	chr12	124196865	124246302	+	13567
6132.95	-0.0206134	0.468279	-0.0440195	0.964889	1	ATP6V0B	chr1	44440159	44443967	+	3531
386.401	0.424976	0.515585	0.824259	0.409792	1	ATP6V0C	chr16	2563871	2570219	+	1494
2834.93	0.270946	0.443541	0.610871	0.541285	1	ATP6V0D1	chr16	67471917	67515140	-	8202
2579.5	-0.167831	0.340717	-0.492581	0.622309	1	ATP6V0E1	chr5	172410760	172462448	+	1619
2.03034	1.71725	1.68202	1.02094	0.307281	NA	ATP6V0E2	chr7	149570057	149577784	+	3324
3526.73	-0.446559	0.345553	-1.2923	0.196252	1	ATP6V1A	chr3	113465866	113530903	+	5111
8485.72	-0.506686	0.31734	-1.59666	0.110341	1	ATP6V1B2	chr8	20054878	20084330	+	7801
963.902	-0.739753	0.359	-2.06059	0.0393419	1	ATP6V1C1	chr8	104033291	104085279	+	5838
1.96029	3.44508	2.01547	1.70932	0.0873923	NA	ATP6V1C2	chr2	10861775	10925236	+	3310
645.883	0.774295	0.588613	1.31546	0.188356	1	ATP6V1D	chr14	67761088	67826982	-	4236
1242.37	-0.0626125	0.390611	-0.160294	0.87265	1	ATP6V1E1	chr22	18074902	18111584	-	3202
17.748	0.989751	0.686789	1.44113	0.149548	1	ATP6V1E2	chr2	46717889	46769696	-	5274
239.661	0.940079	0.575109	1.63461	0.102131	1	ATP6V1F	chr7	128502880	128505898	+	786
1197.11	0.338652	0.468411	0.72298	0.469692	1	ATP6V1G1	chr9	117350026	117360653	+	1302
11.3783	-0.839148	0.869794	-0.964766	0.334662	NA	ATP6V1G2	chr6	31512239	31516204	-	2143
174.583	-0.279018	0.457875	-0.609375	0.542276	1	ATP6V1H	chr8	54628117	54756118	-	5073
655.873	-0.451053	0.329741	-1.3679	0.171343	1	ATP7A	chrX	77166194	77305892	+	8465
46.5305	0.624618	0.48389	1.29083	0.196763	1	ATP7B	chr13	52506809	52585630	-	6812
838.342	-0.093961	0.448306	-0.209591	0.833987	1	ATP8A1	chr4	42410390	42659122	-	11161
161.089	-0.311444	0.618206	-0.503787	0.614411	1	ATP8B2	chr1	154298029	154323783	+	7541
45.6283	-0.145749	0.577794	-0.252251	0.800847	1	ATP8B3	chr19	1782074	1812275	-	6982
294.289	1.46162	0.687877	2.12483	0.0336012	1	ATP8B4	chr15	50150435	50475014	-	10821
1.66268	-1.03297	2.03268	-0.508181	0.611326	NA	ATP8B5P	chr9	35406752	35483026	+	6143
23.6632	1.06588	0.752937	1.41562	0.156886	1	ATP9A	chr20	50213053	50385173	-	8288
103.043	0.150066	0.482639	0.310929	0.755855	1	ATP9B	chr18	76829285	77138283	+	14891
60.2907	-0.166986	0.486961	-0.342916	0.731662	1	ATPAF1	chr1	47098409	47139539	-	5642
30.7956	0.0361625	0.499869	0.0723439	0.942328	1	ATPAF2	chr17	17880723	17942523	-	5550
253.718	0.137708	0.377979	0.364328	0.715613	1	ATPIF1	chr1	28562620	28573417	+	2222
136.816	-0.0833799	0.367557	-0.226849	0.820541	1	ATR	chr3	142168077	142297668	-	12449
120.088	0.27049	0.40931	0.660844	0.508713	1	ATRAID	chr2	27434895	27440046	+	2012
40.0969	0.0540541	0.574472	0.0940934	0.925035	1	ATRIP	chr3	48488114	48507115	+	3402
28.7405	-0.0438361	0.634906	-0.0690434	0.944955	1	ATRN	chr20	3451687	3631769	+	8723
1572.17	-0.161503	0.331832	-0.4867	0.626471	1	ATRX	chrX	76760356	77041702	-	12187
1566.37	-0.164983	0.294156	-0.560868	0.574887	1	ATXN1	chr6	16299343	16761722	-	16472
39.797	0.131781	0.643865	0.204672	0.837829	1	ATXN10	chr22	46067678	46241187	+	5078
1864.15	0.581483	0.543084	1.07071	0.284302	1	ATXN1L	chr16	71879894	71919171	+	8532
307.275	-0.173387	0.31009	-0.559151	0.576059	1	ATXN2	chr12	111890018	112037480	-	13908
712.534	-0.00313626	0.346969	-0.00903902	0.992788	1	ATXN2L	chr16	28834356	28848558	+	6488
268.425	-0.0954362	0.391143	-0.243993	0.807236	1	ATXN3	chr14	92524896	92572965	-	8455
2512.7	0.074214	0.367688	0.20184	0.840042	1	ATXN7	chr3	63850233	63989138	+	9154
104.957	-0.105224	0.434156	-0.242364	0.808498	1	ATXN7L1	chr7	105245514	105517050	-	8276
61.2092	0.00774606	0.524034	0.0147816	0.988206	1	ATXN7L2	chr1	110026101	110035426	+	5222
1734.06	-0.00984326	0.443211	-0.022209	0.982281	1	ATXN7L3	chr17	42269173	42277481	-	5288
249.287	-0.263588	0.3468	-0.760056	0.447221	1	ATXN7L3B	chr12	74931551	74935223	+	3672
85.1097	-0.51858	0.456187	-1.13677	0.255634	1	AUH	chr9	93976097	94124195	-	2660
1.51318	2.10788	2.39751	0.879196	0.379295	NA	AUNIP	chr1	26158414	26185903	-	2348
764.782	-0.417188	0.339596	-1.22848	0.219265	1	AUP1	chr2	74753772	74757066	-	2628
31.1736	0.611636	0.610624	1.00166	0.316509	1	AURKA	chr20	54944445	54967393	-	2917
469.252	0.0708015	0.435145	0.162708	0.870749	1	AURKAIP1	chr1	1309110	1310875	-	1667
4.06867	0.685225	1.30042	0.526927	0.598245	NA	AURKAPS1	chr1	220440048	220441259	-	1211
26.3938	1.44228	0.80145	1.79959	0.0719248	1	AURKB	chr17	8108056	8113918	-	2228
5.50437	1.06051	1.14183	0.928781	0.353003	NA	AURKC	chr19	57742377	57746916	+	1735
2.54513	1.41883	1.53239	0.925889	0.354504	NA	AVEN	chr15	34158428	34331377	-	1800
541.64	-0.312541	0.390215	-0.800945	0.423163	1	AVIL	chr12	58191159	58212487	-	5870
936.879	-0.362279	0.321291	-1.12757	0.259501	1	AVL9	chr7	32535038	33078516	+	14909
1.53747	0.87555	2.42764	0.360659	0.718354	NA	AVPI1	chr10	99437181	99447080	-	1454
503.713	0.0905723	0.330357	0.274165	0.783958	1	AXIN1	chr16	337440	402673	-	7478
47.4507	0.0989078	0.455271	0.21725	0.828013	1	AZI1	chr17	79163393	79196799	-	3940
321.595	-0.112113	0.410446	-0.273148	0.784739	1	AZI2	chr3	28356494	28390618	-	6336
2890.32	1.39228	0.611008	2.27866	0.022687	1	AZIN1	chr8	103838585	103906092	-	6408
275.23	3.9807	0.828993	4.80184	1.57212e-06	0.0167934	AZU1	chr19	825097	832017	+	1787
178912	0.0938236	0.394094	0.238074	0.811824	1	B2M	chr15	45003675	45011075	+	3146
4.47107	1.72333	1.28917	1.33677	0.181297	NA	B3GALNT1	chr3	160801671	160823172	-	4174
14.5626	-0.733758	0.793431	-0.92479	0.355075	1	B3GALNT2	chr1	235613238	235667781	-	5692
68.1571	-0.298217	0.483567	-0.616703	0.537431	1	B3GALT4	chr6	33244917	33252609	+	2346
18.8659	-0.0855793	0.646123	-0.13245	0.894628	1	B3GALT6	chr1	1167629	1170421	+	2792
21.4265	0.461194	0.619859	0.744031	0.456858	1	B3GALTL	chr13	31774073	31906413	+	4549
76.7471	-0.0764118	0.415877	-0.183737	0.85422	1	B3GAT3	chr11	62382768	62389647	-	2422
584.913	-0.818032	0.320564	-2.55185	0.0107153	1	B3GNT2	chr2	62423248	62451866	+	2858
3721.8	0.873255	0.606932	1.4388	0.150206	1	B3GNT5	chr3	182971032	183016292	+	8132
3.70076	3.53992	1.53534	2.30562	0.0211318	NA	B3GNT7	chr2	232260254	232265875	+	3803
363.702	-0.380519	0.373294	-1.01936	0.308034	1	B3GNT8	chr19	41931264	41934635	-	1871
45.6809	0.0379658	0.518944	0.0731598	0.941679	1	B3GNT9	chr16	67182008	67185117	-	2915
668.113	-0.16323	0.561299	-0.290807	0.771199	1	B3GNTL1	chr17	80900031	81009686	-	6872
12.9401	-0.368909	1.04039	-0.354588	0.722899	1	B4GALNT3	chr12	569530	672675	+	6335
2117.63	0.341825	0.422583	0.808894	0.418576	1	B4GALT1	chr9	33104080	33167354	-	5057
9.20795	-0.483027	0.968432	-0.498772	0.61794	NA	B4GALT2	chr1	44444615	44456840	+	3769
190.965	-0.0466148	0.466313	-0.0999647	0.920372	1	B4GALT3	chr1	161141100	161147287	-	3413
88.0268	0.0284561	0.424472	0.0670388	0.946551	1	B4GALT4	chr3	118930579	118959950	-	7132
4247.07	-0.380211	0.317498	-1.19752	0.231104	1	B4GALT5	chr20	48249482	48330415	-	4713
7.5955	3.11272	1.24389	2.50242	0.0123348	NA	B4GALT6	chr18	29202210	29265799	-	5296
9.84644	0.16152	0.778275	0.207535	0.835592	NA	B4GALT7	chr5	177027101	177037348	+	4921
1.43825	1.42304	2.41294	0.589755	0.555355	NA	B9D1	chr17	19240867	19281495	-	3506
100.217	-0.663429	0.467979	-1.41765	0.156294	1	B9D2	chr19	41860326	41870078	-	1310
68.0829	0.137089	0.421358	0.325351	0.744916	1	BABAM1	chr19	17378159	17392058	+	2621
8.8587	3.37056	1.06161	3.17495	0.00149863	NA	BACE1	chr11	117156402	117186975	-	6699
111.3	-1.22916	0.675701	-1.81909	0.0688972	1	BACE2	chr21	42539728	42654445	+	9606
6744.8	-0.338767	0.494411	-0.685193	0.493222	1	BACH1	chr21	30566392	31003071	+	7699
17.7699	0.842937	0.642646	1.31167	0.189633	1	BACH1-IT1	chr21	30723955	30734215	+	817
20.4338	0.589727	0.737024	0.800146	0.423626	1	BACH1-IT2	chr21	30742944	30746029	+	1161
5.38574	0.628679	1.22118	0.514811	0.606685	NA	BACH2	chr6	90636248	91006627	-	9774
131.84	0.295179	0.50424	0.585394	0.558283	1	BAD	chr11	64037302	64052176	-	1703
407.468	0.233535	0.362241	0.644695	0.519125	1	BAG1	chr9	33247818	33264761	-	7097
6.0993	-0.382334	1.18728	-0.322026	0.747433	NA	BAG2	chr6	57037124	57054631	+	6865
2.29797	1.90478	1.88802	1.00888	0.313035	NA	BAG3	chr10	121410882	121437331	+	2741
239.681	-0.093581	0.324692	-0.288214	0.773183	1	BAG4	chr8	38034051	38070819	+	4804
571.257	-0.279387	0.357665	-0.781143	0.434718	1	BAG5	chr14	104022881	104029168	-	5268
1933.77	0.0757145	0.378085	0.200258	0.841279	1	BAG6	chr6	31606805	31620482	-	5287
1.57196	-0.108779	1.96684	-0.0553064	0.955894	NA	BAGE2	chr21	10996026	11098980	-	4062
163.921	0.0269041	0.405051	0.0664216	0.947042	1	BAHD1	chr15	40731920	40760441	+	5188
89.3418	0.563216	0.491207	1.1466	0.251548	1	BAIAP2	chr17	79008948	79091232	+	10232
120.958	-0.0405793	0.504951	-0.0803628	0.935949	1	BAIAP2-AS1	chr17	79002933	79008501	-	4588
1.33843	-1.36044	1.97885	-0.687489	0.491775	NA	BAIAP2L2	chr22	38480896	38506677	-	2179
561.325	1.08497	0.611789	1.77343	0.0761571	1	BAIAP3	chr16	1383602	1399439	+	6109
219.7	0.268175	0.407664	0.657833	0.510645	1	BAK1	chr6	33540329	33548019	-	2259
11.4589	-0.524813	0.90967	-0.576927	0.563989	NA	BAK1P1	chr20	31276723	31278816	-	2093
10.3236	0.175729	0.843148	0.20842	0.834901	NA	BAMBI	chr10	28966271	28971868	+	2312
41.7229	0.387605	0.492561	0.786919	0.43133	1	BANF1	chr11	65769550	65771620	+	1641
57.2436	-0.867388	0.659603	-1.31501	0.188505	1	BANK1	chr4	102332443	102995969	+	6117
486.199	-0.13557	0.314664	-0.430842	0.666584	1	BANP	chr16	87982850	88110924	+	7651
923.878	0.269468	0.445624	0.604699	0.545379	1	BAP1	chr3	52435029	52444366	-	5040
22.0994	1.1458	0.72418	1.5822	0.113604	1	BARD1	chr2	215590370	215674428	-	6049
7392.93	-0.458534	0.39019	-1.17515	0.239933	1	BASP1	chr5	17065707	17276943	+	2128
39.0461	0.046484	0.541798	0.0857959	0.931629	1	BATF	chr14	75988768	76013358	+	977
384.326	-1.55989	1.34062	-1.16356	0.244602	1	BATF2	chr11	64755415	64764517	-	2841
7.89234	0.768199	0.936877	0.819956	0.412241	NA	BATF3	chr1	212859760	212873327	-	2709
333.102	-0.190099	0.321085	-0.592053	0.553815	1	BAX	chr19	49458072	49465055	+	2583
5533.77	-0.55817	0.349289	-1.59802	0.11004	1	BAZ1A	chr14	35221937	35344853	-	7695
386.707	-0.139578	0.346791	-0.402483	0.687328	1	BAZ1B	chr7	72854728	72936608	-	7034
4930.81	-0.212338	0.293242	-0.724105	0.469001	1	BAZ2A	chr12	56989380	57030600	-	10888
5852	0.0750889	0.361515	0.207706	0.835459	1	BAZ2B	chr2	160175490	160473203	-	20326
188.8	-0.166176	0.352922	-0.470859	0.637742	1	BBC3	chr19	47724081	47736023	-	3173
695.583	-0.0328575	0.364704	-0.0900934	0.928213	1	BBIP1	chr10	112658488	112679032	-	8070
4.66682	0.282552	1.10772	0.255076	0.798665	NA	BBS1	chr11	66278077	66301098	+	6130
127.433	-0.709694	0.417235	-1.70095	0.0889533	1	BBS10	chr12	76738254	76742222	-	3593
8.47454	-0.221368	0.81766	-0.270733	0.786596	NA	BBS12	chr4	123653857	123666098	+	3429
123.766	-0.256755	0.391138	-0.656431	0.511547	1	BBS2	chr16	56500748	56554195	-	8322
48.8236	-0.171581	0.492571	-0.348337	0.727587	1	BBS4	chr15	72978527	73030817	+	4123
38.8372	0.59209	0.627287	0.94389	0.345226	1	BBS7	chr4	122745595	122791652	-	4810
43.2438	-0.0396293	0.496205	-0.0798647	0.936345	1	BBS9	chr7	33168856	33645680	+	5800
691.084	-0.350486	0.316289	-1.10812	0.26781	1	BBX	chr3	107241783	107530171	+	11843
112.976	0.164287	0.521383	0.3151	0.752686	1	BCAP29	chr7	107220422	107269615	+	8395
1168.91	0.320157	0.44349	0.721904	0.470354	1	BCAP31	chrX	152965947	152990152	-	2620
318.628	0.715373	0.470519	1.52039	0.128413	1	BCAS2	chr1	115110178	115124260	-	1292
398.261	0.115277	0.369106	0.312313	0.754803	1	BCAS3	chr17	58754814	59470199	+	14054
19.0068	2.29575	1.24661	1.8416	0.0655335	1	BCAT1	chr12	24964295	25102393	-	10356
1.86684	-0.755846	1.61769	-0.467238	0.640329	NA	BCAT2	chr19	49298319	49314286	-	4541
54.3747	0.131495	0.42713	0.307857	0.758191	1	BCCIP	chr10	127512115	127542264	+	4490
11.4036	-0.171245	0.795612	-0.215236	0.829583	NA	BCDIN3D	chr12	50231573	50236912	-	1968
12.5817	0.678643	0.775349	0.875274	0.381425	1	BCKDHA	chr19	41884215	41930910	+	2801
3.53606	1.1898	1.67461	0.710492	0.477399	NA	BCKDHB	chr6	80816364	81055987	+	4088
542.343	-0.256161	0.38783	-0.660498	0.508934	1	BCKDK	chr16	31117428	31124110	+	3860
903.103	0.194379	0.4699	0.41366	0.679123	1	BCL10	chr1	85731931	85742773	-	2816
41.3207	0.638686	0.504184	1.26677	0.205237	1	BCL11A	chr2	60678302	60780702	-	8266
16.4338	1.09651	0.824884	1.32929	0.183752	1	BCL2	chr18	60790579	60987361	-	7662
12656.4	0.236425	0.603101	0.392016	0.695047	1	BCL2A1	chr15	80253231	80263788	-	1086
191.118	-0.205959	0.403656	-0.510233	0.609888	1	BCL2L1	chr20	30252255	30311792	-	3310
954.594	-0.575301	0.395768	-1.45363	0.146048	1	BCL2L11	chr2	111876955	111926024	+	6646
37.5598	0.0167586	0.50092	0.0334556	0.973311	1	BCL2L12	chr19	50168823	50177173	+	1736
205.969	-0.0942675	0.41635	-0.226414	0.820879	1	BCL2L13	chr22	18111621	18213388	+	7515
37.9506	3.00598	0.849907	3.53683	0.000404958	1	BCL2L15	chr1	114420790	114430169	-	4248
24.7026	0.755081	0.713337	1.05852	0.289819	1	BCL2L2	chr14	23767999	23780968	+	4183
2111.45	0.65945	0.486604	1.35521	0.175351	1	BCL3	chr19	45250962	45263301	+	3232
15578.2	-0.685522	0.357814	-1.91586	0.0553825	1	BCL6	chr3	187439165	187463515	-	5926
445.543	0.924225	0.532048	1.73711	0.0823682	1	BCL7B	chr7	72950686	72972332	-	3533
42.8901	0.290969	0.4841	0.601052	0.547805	1	BCL7C	chr16	30844947	30906281	-	4389
133.723	0.786973	0.556948	1.41301	0.157653	1	BCL9	chr1	147013182	147098017	+	6409
115.106	1.77155	0.607052	2.91828	0.00351971	1	BCL9L	chr11	118764584	118796317	-	10484
7554.74	0.549318	0.478412	1.14821	0.250881	1	BCLAF1	chr6	136578001	136610989	-	9282
7.55201	-1.41565	0.986776	-1.43463	0.151394	NA	BCO2	chr11	112046190	112095422	+	6777
391.36	-0.18371	0.409254	-0.44889	0.653511	1	BCOR	chrX	39909068	40036582	-	7623
388.761	-0.332692	0.327251	-1.01663	0.30933	1	BCORL1	chrX	129115083	129192058	+	7979
352.702	0.291616	0.359088	0.812099	0.416735	1	BCR	chr22	23521891	23660224	+	12359
2.43189	0.138644	1.44161	0.0961729	0.923383	NA	BCRP3	chr22	25028882	25046799	+	1961
10.1118	-0.141403	0.820089	-0.172424	0.863104	NA	BCS1L	chr2	219523487	219528166	+	3371
17.6661	3.00728	1.02689	2.92852	0.00340577	1	BDH1	chr3	197236654	197300194	-	9098
3.5805	-0.0568373	1.24267	-0.0457379	0.963519	NA	BDH2	chr4	104000592	104021040	-	3371
231.544	0.110602	0.413008	0.267796	0.788856	1	BDP1	chr5	70751442	70863649	+	12398
1208.44	-0.412508	0.331808	-1.24321	0.213789	1	BECN1	chr17	40962152	40985367	-	5126
28.2485	1.15169	0.809416	1.42287	0.154775	1	BEGAIN	chr14	101003486	101053750	-	7061
1.90112	-0.124144	2.21412	-0.056069	0.955287	NA	BEND2	chrX	18181051	18239024	-	4644
3.53219	0.196707	1.26494	0.155507	0.876421	NA	BEND3	chr6	107386386	107436473	-	6833
3.70672	0.793266	1.17331	0.67609	0.498984	NA	BEND3P3	chr10	81444250	81444739	-	489
84.7388	-1.15578	0.43301	-2.66918	0.00760363	1	BEND7	chr10	13480484	13570974	-	9803
1820.3	-0.47945	0.351344	-1.36462	0.172373	1	BEST1	chr11	61717293	61732987	+	8923
3.26295	-0.673068	1.33009	-0.506033	0.612833	NA	BEST4	chr1	45249257	45253377	-	2038
12.8855	-0.665567	0.814379	-0.817269	0.413775	1	BET1	chr7	93592074	93633694	-	5238
346	-0.211039	0.373531	-0.564984	0.572084	1	BET1L	chr11	167784	207428	-	3862
20.982	2.21875	0.843665	2.62989	0.00854124	1	BEX1	chrX	102317579	102319168	-	861
2.15616	2.69732	2.26615	1.19027	0.233941	NA	BEX2	chrX	102564274	102565974	-	1173
42.7226	-0.0034775	0.55095	-0.00631182	0.994964	1	BEX4	chrX	102470020	102472174	+	1325
206.69	0.494086	0.543828	0.908534	0.363596	1	BFAR	chr16	14726672	14763093	+	4374
3.20646	0.344209	1.40984	0.244148	0.807116	NA	BFSP2-AS1	chr3	133148113	133174620	-	889
3.42425	-1.37265	1.40917	-0.974086	0.330014	NA	BGLAP	chr1	156211753	156213112	+	1188
3.2078	2.22333	1.45678	1.52619	0.126962	NA	BHLHB9	chrX	101975616	102008468	+	5512
1861	0.708553	0.67213	1.05419	0.291796	1	BHLHE40	chr3	5020801	5027008	+	3833
2.19155	-1.16051	1.67894	-0.691218	0.489429	NA	BHLHE40-AS1	chr3	4938493	5021646	-	2713
1.65781	4.23997	2.6282	1.61326	0.106687	NA	BHLHE41	chr12	26272959	26278060	-	3943
5.20649	0.680891	1.06035	0.642139	0.520783	NA	BICD1	chr12	32259769	32536567	+	11779
1247.55	-0.733189	0.434614	-1.68699	0.091606	1	BICD2	chr9	95473645	95527094	-	6420
2081.97	-0.00314322	0.389451	-0.00807089	0.99356	1	BID	chr22	18216906	18257536	-	4409
10.2832	-1.13607	0.822176	-1.38178	0.167038	NA	BIK	chr22	43506754	43525718	+	948
3.38508	1.25398	1.53311	0.817928	0.413398	NA	BIN1	chr2	127805603	127864931	-	6910
8773.24	-0.494009	0.321545	-1.53636	0.12445	1	BIN2	chr12	51674822	51718452	-	3961
6.18211	0.383431	1.12622	0.340457	0.733512	NA	BIN2P1	chr4	83196224	83197753	+	1529
3.80725	-0.925852	1.27152	-0.728145	0.466525	NA	BIN2P2	chr5	75206390	75207692	+	1302
895.463	0.709035	0.537824	1.31834	0.18739	1	BIN3	chr8	22477931	22526661	-	5061
1384.26	-0.137863	0.306776	-0.449393	0.653148	1	BIRC2	chr11	102217942	102249401	+	4507
639.587	2.78378	0.711603	3.91198	9.15432e-05	0.977864	BIRC3	chr11	102188215	102210134	+	7472
8.61814	3.82077	1.35772	2.8141	0.00489139	NA	BIRC5	chr17	76210267	76221717	+	3810
1400.69	0.104968	0.340382	0.308383	0.757791	1	BIRC6	chr2	32582096	32843966	+	17648
4.67628	-0.624684	1.16867	-0.534524	0.592979	NA	BIVM	chr13	103451399	103493885	+	5448
289.013	-0.407131	0.355482	-1.14529	0.252088	1	BLCAP	chr20	36120874	36156333	-	3916
33.1528	-0.524271	0.69334	-0.756153	0.449557	1	BLM	chr15	91260558	91358859	+	5991
8.26118	1.0283	1.08775	0.945348	0.344481	NA	BLMH	chr17	28575218	28619074	-	5108
254.421	0.127723	0.38772	0.329422	0.741837	1	BLOC1S1	chr12	56109820	56113871	+	1653
737.928	-0.264434	0.3419	-0.773424	0.439272	1	BLOC1S2	chr10	102033713	102046469	-	2210
304.777	0.407987	0.484933	0.841327	0.400165	1	BLOC1S3	chr19	45682003	45685059	+	2664
42.6801	-0.280986	0.477718	-0.588184	0.556409	1	BLOC1S4	chr4	6717842	6719387	+	1545
32.8184	-0.445665	0.582811	-0.764681	0.444461	1	BLOC1S5	chr6	8013800	8064647	-	3306
1522.32	1.78532	0.693543	2.57421	0.010047	1	BLOC1S6	chr15	45879321	45908197	+	6802
84.1394	-0.253203	0.463597	-0.546171	0.584948	1	BLVRA	chr7	43798279	43846939	+	1809
65.6062	-0.121125	0.48068	-0.251987	0.801051	1	BLVRB	chr19	40953696	40971747	-	1661
316.123	-0.362711	0.32089	-1.13033	0.258338	1	BLZF1	chr1	169337208	169365778	+	3812
13.2074	0.584686	0.764209	0.765086	0.44422	1	BLZF2P	chr14	69334574	69336668	-	1126
406.396	0.447194	0.424672	1.05303	0.292325	1	BMF	chr15	40380091	40401093	-	5440
53.2368	-0.228001	0.596001	-0.382551	0.702052	1	BMI1	chr10	22610140	22620413	+	4273
7.37853	0.0578329	0.869306	0.0665277	0.946958	NA	BMP1	chr8	22022249	22069839	+	7447
14.9493	0.167748	0.750157	0.223618	0.823055	1	BMP2	chr20	6748311	6760927	+	3598
1332.18	-0.415577	0.303453	-1.3695	0.170844	1	BMP2K	chr4	79697496	79837526	+	9921
47.2992	0.480854	0.611364	0.786527	0.431559	1	BMP6	chr6	7727030	7881655	+	2773
1.419	0.307589	1.95961	0.156965	0.875273	NA	BMP8B	chr1	40222854	40254533	-	5135
146.997	-0.286182	0.443962	-0.644609	0.519181	1	BMPR2	chr2	203241659	203432474	+	11879
27.4671	0.183733	0.749688	0.245079	0.806395	1	BMS1	chr10	43278249	43330385	+	7730
14.7532	-0.608726	0.935383	-0.650778	0.51519	1	BMS1P20	chr22	22657589	22677203	+	1766
1.26731	1.24048	2.50135	0.495925	0.619947	NA	BMS1P4	chr10	75475601	75490227	-	1970
18.5024	-6.58524	1.72135	-3.82563	0.000130436	1	BMS1P5	chr10	48901102	48950972	-	6634
126.697	-0.140643	0.46389	-0.30318	0.761752	1	BMX	chrX	15482369	15574652	+	2785
8.35107	0.568159	1.01338	0.560656	0.575032	NA	BNIP1	chr5	172571445	172591390	+	2432
2397.29	0.144964	0.402635	0.360039	0.718818	1	BNIP2	chr15	59951345	59981733	-	7956
5.39223	-0.935898	1.00951	-0.927082	0.353884	NA	BNIP3	chr10	133781578	133795435	-	2105
2631.96	-0.156238	0.332746	-0.46954	0.638684	1	BNIP3L	chr8	26240414	26363152	+	4297
36.4234	-0.997825	0.754046	-1.3233	0.185737	1	BNIPL	chr1	151009046	151020076	+	2881
32.2504	0.393495	0.511812	0.768827	0.441996	1	BOD1	chr5	173034517	173043663	-	2013
8531.38	-0.196049	0.376802	-0.520298	0.602856	1	BOD1L1	chr4	13570362	13629347	-	15832
29.0959	0.407074	0.750869	0.542137	0.587724	1	BOLA1	chr1	149859440	149872351	+	1458
1.8471	-0.013942	1.69342	-0.00823306	0.993431	NA	BOLA3	chr2	74362525	74375121	-	3153
3.50774	-3.26748	1.92981	-1.69316	0.0904243	NA	BOLA3-AS1	chr2	74375136	74377188	+	1832
10.1064	-0.421761	0.860229	-0.490289	0.62393	NA	BORA	chr13	73302061	73330336	+	2750
186.055	-0.095523	0.449304	-0.212602	0.831637	1	BPGM	chr7	134331560	134364565	+	2533
1.3209	-1.65735	1.9953	-0.830629	0.406183	NA	BPHL	chr6	3118608	3153812	+	5771
672.965	3.13808	0.729955	4.299	1.71567e-05	0.183268	BPI	chr20	36888551	36965907	+	5604
18.6571	-0.91779	0.689932	-1.33026	0.183433	1	BPNT1	chr1	220230824	220263804	-	3104
1645.79	0.157988	0.366831	0.430683	0.666699	1	BPTF	chr17	65821640	65980494	+	15064
1153.11	0.0289653	0.359158	0.0806478	0.935722	1	BRAF	chr7	140419127	140624564	-	10359
425.001	-0.282701	0.353124	-0.80057	0.42338	1	BRAP	chr12	112079950	112123790	-	4674
477.406	0.125145	0.381442	0.328085	0.742847	1	BRAT1	chr7	2577511	2595361	-	6632
248.764	-0.147332	0.384195	-0.383484	0.701361	1	BRCA1	chr17	41196312	41277500	-	8252
75.0635	1.36385	0.450317	3.02865	0.00245646	1	BRCA2	chr13	32889611	32973805	+	11239
107.073	-0.431168	0.444851	-0.96924	0.332425	1	BRCC3	chrX	154299695	154351349	+	3170
430.111	0.222046	0.341511	0.650187	0.515571	1	BRD1	chr22	50166931	50221160	-	5834
9815.17	0.409038	0.507336	0.806247	0.4201	1	BRD2	chr6	32936437	32949282	+	7319
1.52619	-1.13042	2.09704	-0.539054	0.58985	NA	BRD2-IT1	chr6	32938009	32938663	+	336
475.044	-0.42702	0.378396	-1.1285	0.259108	1	BRD3	chr9	136895427	136933657	-	6861
1627.51	0.235421	0.353133	0.666664	0.504987	1	BRD4	chr19	15347647	15443356	-	10740
451.814	-0.217115	0.323144	-0.671883	0.501658	1	BRD7	chr16	50347398	50402845	-	8473
1.51394	1.31884	2.03578	0.647831	0.517094	NA	BRD7P2	chr3	159818478	159820661	+	2183
668.924	-0.817581	0.493565	-1.65648	0.0976244	1	BRD8	chr5	137475455	137514675	-	7014
198.153	0.0272507	0.331058	0.0823138	0.934397	1	BRD9	chr5	850406	892939	-	9555
166.891	-0.0639002	0.35709	-0.178947	0.857979	1	BRE	chr2	28112808	28561768	+	3375
48.4227	0.351001	0.451815	0.776867	0.437237	1	BRF1	chr14	105675623	105781926	-	26992
88.7031	0.194943	0.577045	0.33783	0.735491	1	BRF2	chr8	37700786	37707422	-	2754
1247.31	0.199713	0.427472	0.467195	0.64036	1	BRI3	chr7	97881691	97937162	+	2539
316.11	-0.550101	0.403755	-1.36246	0.173052	1	BRI3BP	chr12	125478246	125515777	+	6645
85.2175	-0.158552	0.452309	-0.350538	0.725935	1	BRICD5	chr16	2259254	2261951	-	2079
13.9072	2.81407	1.03887	2.70879	0.00675299	1	BRIP1	chr17	59758627	59940882	-	7967
15.9317	0.783694	0.740198	1.05876	0.289708	1	BRIX1	chr5	34915481	34926101	+	5006
624.828	-0.155745	0.353194	-0.440961	0.659241	1	BRK1	chr3	10157276	10168874	+	1230
507.594	0.0091759	0.393203	0.0233363	0.981382	1	BRMS1	chr11	66104804	66112596	-	2506
12.5458	0.142162	0.757827	0.187592	0.851197	1	BRMS1L	chr14	36295524	36401531	+	3884
1244.27	-0.64794	0.339702	-1.90738	0.0564718	1	BROX	chr1	222885895	222908538	+	4915
438.443	0.113645	0.495709	0.229258	0.818669	1	BRPF1	chr3	9773413	9789702	+	5461
651.641	-0.0141418	0.415929	-0.0340006	0.972877	1	BRPF3	chr6	36164521	36200567	+	6604
1125.89	0.115845	0.341373	0.339351	0.734346	1	BRWD1	chr21	40556102	40693485	-	19751
2482.97	-0.0500198	0.400392	-0.124927	0.900581	1	BRWD3	chrX	79926353	80065187	-	12653
23.2432	-0.396811	0.579312	-0.684968	0.493364	1	BSCL2	chr11	62457747	62477317	-	3989
650.912	-0.183823	0.31994	-0.574553	0.565593	1	BSDC1	chr1	32830704	32860332	-	6264
1865.54	-0.0657604	0.384523	-0.171018	0.86421	1	BSG	chr19	571297	583493	+	3759
1.00358	-0.25404	2.34653	-0.108262	0.913788	NA	BSPRY	chr9	116111821	116133513	+	2333
1459.36	-0.367219	0.311636	-1.17836	0.238652	1	BST1	chr4	15704573	15739936	+	2967
380.504	0.168405	0.581753	0.289478	0.772216	1	BST2	chr19	17513748	17516457	-	1114
970.879	0.089967	0.348924	0.257841	0.796529	1	BTAF1	chr10	93683526	93790082	+	7634
322.662	-0.169387	0.340972	-0.496777	0.619346	1	BTBD1	chr15	83685174	83736106	-	4159
477.657	-0.560567	0.408683	-1.37164	0.170175	1	BTBD10	chr11	13409548	13484844	-	3483
110.761	-0.328635	0.533391	-0.616125	0.537812	1	BTBD11	chr12	107712190	108053419	+	7904
502.541	1.64621	0.767121	2.14596	0.0318762	1	BTBD19	chr1	45274154	45281257	+	3511
73.7209	0.278407	0.421246	0.660914	0.508667	1	BTBD2	chr19	1985447	2034880	-	5491
20.1973	0.294137	0.801566	0.366953	0.713654	1	BTBD3	chr20	11871371	11907257	+	6220
73.6406	0.484738	0.421969	1.14875	0.250658	1	BTBD6	chr14	105714827	105717430	+	2388
439.183	-0.0458922	0.319901	-0.143457	0.885929	1	BTBD7	chr14	93703896	93799438	-	11320
4.7102	-0.513468	1.32458	-0.387646	0.698278	NA	BTBD8	chr1	92545862	92613393	+	1946
181.854	0.411223	0.397832	1.03366	0.301295	1	BTBD9	chr6	38136227	38607924	-	9436
91.9686	-0.140182	0.514222	-0.27261	0.785153	1	BTD	chr3	15642848	15687329	+	3695
577.875	0.437971	0.350866	1.24826	0.211936	1	BTF3	chr5	72794233	72801460	+	2462
287.889	-0.118956	0.336541	-0.353465	0.72374	1	BTF3L4	chr1	52521797	52556388	+	6014
9146.37	0.10205	0.381696	0.267359	0.789193	1	BTG1	chr12	92536286	92539673	-	2619
41220.4	-0.689585	0.579918	-1.18911	0.234398	1	BTG2	chr1	203274619	203278730	+	2755
7.0727	2.29525	1.10607	2.07514	0.0379737	NA	BTG3	chr21	18965971	18985265	-	2299
899.883	-0.646156	0.346081	-1.86706	0.0618928	1	BTK	chrX	100604435	100641183	-	4207
31.4279	-0.450926	0.688834	-0.654623	0.512711	1	BTLA	chr3	112182815	112218408	-	3691
3.16989	-0.476926	1.58526	-0.300849	0.763529	NA	BTN1A1	chr6	26501449	26510650	+	2888
3551.53	-0.51259	0.384039	-1.33473	0.181964	1	BTN2A1	chr6	26458150	26476849	+	3743
611.865	0.752338	0.360155	2.08893	0.0367139	1	BTN2A2	chr6	26383324	26395102	+	6393
65.712	0.5059	0.574115	0.881181	0.37822	1	BTN2A3P	chr6	26421619	26432611	+	4169
6473.2	-0.272628	0.509663	-0.534918	0.592706	1	BTN3A1	chr6	26402465	26415444	+	5538
2228.09	-0.644962	0.427474	-1.50878	0.131356	1	BTN3A2	chr6	26365387	26378546	+	6743
661.326	-0.418397	0.559839	-0.747353	0.454851	1	BTN3A3	chr6	26440700	26453643	+	5651
130.175	-0.18016	3.72643	-0.0483466	NA	NA	BTNL3	chr5	180415845	180433727	+	2432
838.553	-0.28606	0.619877	-0.461479	0.644455	1	BTNL8	chr5	180326077	180377906	+	3915
41.8886	-0.613074	0.445662	-1.37565	0.168931	1	BTRC	chr10	103113820	103317078	+	6566
11.8427	2.99505	1.21727	2.46047	0.0138757	NA	BUB1	chr2	111395275	111435691	-	6004
18.5486	4.64258	1.30163	3.56674	0.000361452	1	BUB1B	chr15	40453224	40513337	+	4452
253.089	-0.362787	0.375507	-0.966125	0.333982	1	BUB3	chr10	124913793	124924886	+	3195
177.895	-0.590994	0.399428	-1.4796	0.13898	1	BUD13	chr11	116618886	116643704	-	2186
815.16	0.0101787	0.35719	0.0284967	0.977266	1	BUD31	chr7	99006264	99017239	+	2373
9.19307	0.134677	0.891121	0.151132	0.879871	NA	BX322557.10	chr21	46707967	46711653	+	1546
4.56241	1.90487	1.31834	1.44491	0.148484	NA	BYSL	chr6	41888926	41900784	+	2241
286.488	0.221511	0.80184	0.276254	0.782353	1	BZRAP1	chr17	56378592	56406152	-	11354
123.734	-0.0736187	0.498794	-0.147593	0.882664	1	BZRAP1-AS1	chr17	56402811	56493127	+	3590
1574.37	0.18064	0.359926	0.501881	0.615752	1	BZW1	chr2	201675317	201688569	+	4577
1.69584	0.0533306	1.99283	0.0267612	0.97865	NA	BZW1P1	chr3	172143640	172144879	-	1239
8.45105	0.864339	0.836841	1.03286	0.30167	NA	BZW1P2	chr3	116364592	116365574	-	982
21.5245	0.0816768	0.561217	0.145535	0.884288	1	BZW2	chr7	16685756	16746148	+	3646
592.74	0.599622	0.330829	1.81248	0.0699117	1	C10orf105	chr10	73471458	73497581	-	4931
5.64863	-0.0540827	1.23796	-0.0436871	0.965154	NA	C10orf11	chr10	77360998	78319925	+	6129
2.97144	2.06953	1.76959	1.16949	0.242205	NA	C10orf111	chr10	15137384	15139318	-	1712
1533.13	-0.046765	0.382875	-0.122142	0.902787	1	C10orf118	chr10	115880621	115933979	-	8973
300.347	0.311715	0.382609	0.814709	0.415239	1	C10orf12	chr10	98741041	98745582	+	4541
660.195	-0.239272	0.601224	-0.397976	0.690648	1	C10orf128	chr10	50362773	50396630	-	4112
8.67815	1.34108	0.918283	1.46042	0.144176	NA	C10orf131	chr10	97667360	97698480	+	1391
342.607	0.149599	0.423486	0.353256	0.723896	1	C10orf137	chr10	127408084	127452712	+	7713
84.4636	-0.582415	0.515867	-1.129	0.258897	1	C10orf32	chr10	104613980	104624718	+	2703
20741.4	0.0277712	0.324618	0.0855505	0.931824	1	C10orf54	chr10	73507316	73533255	-	5120
251.456	9.06936	1.8111	5.00764	5.51001e-07	0.00588579	C10orf55	chr10	75669727	75682535	-	2509
1.13726	0.735668	2.56314	0.287018	0.774099	NA	C10orf68	chr10	32832297	33171802	+	3458
100.102	-0.199812	0.408933	-0.488618	0.625112	1	C10orf76	chr10	103605356	103815950	-	4721
13.4712	-1.23576	0.825503	-1.49698	0.1344	1	C10orf88	chr10	124690419	124713919	-	3166
3.24677	1.53843	1.49684	1.02779	0.304051	NA	C11orf1	chr11	111749659	111756699	+	3825
802.852	-0.163839	0.396065	-0.413668	0.679117	1	C11orf21	chr11	2316875	2324279	-	4194
9.72588	-0.213593	0.877146	-0.243509	0.807611	NA	C11orf24	chr11	68028803	68039469	-	3399
570.295	-0.300375	0.323237	-0.929271	0.352748	1	C11orf30	chr11	76155967	76264069	+	11761
28.1024	0.664743	0.545166	1.21934	0.222715	1	C11orf31	chr11	57508825	57510986	+	2161
5.46218	0.165988	1.12857	0.147078	0.88307	NA	C11orf35	chr11	554855	560779	-	2919
180.252	-0.0673652	0.423155	-0.159197	0.873513	1	C11orf48	chr11	62430287	62439727	-	3648
3.40007	-1.97361	1.34376	-1.46873	0.141907	NA	C11orf49	chr11	46958240	47185936	+	5650
489.316	-0.357886	0.357199	-1.00192	0.316382	1	C11orf54	chr11	93474757	93497915	+	6257
98.9942	-0.685391	0.450109	-1.52272	0.127828	1	C11orf57	chr11	111944810	111955874	+	5750
564.382	-0.0531541	0.347436	-0.15299	0.878406	1	C11orf58	chr11	16634679	16778428	+	8666
1.70392	0.0435772	2.04392	0.0213204	0.98299	NA	C11orf63	chr11	122753391	122830506	+	4515
209.901	-0.515107	0.582897	-0.8837	0.376858	1	C11orf68	chr11	65684279	65686588	-	1759
14.9642	0.659873	0.754197	0.874935	0.38161	1	C11orf71	chr11	114262165	114271139	-	650
41.748	-0.304858	0.598969	-0.508972	0.610772	1	C11orf73	chr11	86013253	86056969	+	3411
3.01321	2.60027	1.93319	1.34507	0.178604	NA	C11orf74	chr11	36616051	36694823	+	1748
3.32306	0.205001	1.34206	0.152751	0.878594	NA	C11orf80	chr11	66511922	66610987	+	3932
56.0299	-0.875571	0.538212	-1.62682	0.103776	1	C11orf82	chr11	82611017	82669319	+	5327
8.64187	0.539897	0.960811	0.561919	0.574171	NA	C11orf83	chr11	62437745	62441159	+	2395
3.19935	-0.385604	1.2551	-0.30723	0.758668	NA	C11orf84	chr11	63580860	63595190	+	2800
3.64976	1.03665	1.29537	0.800276	0.423551	NA	C11orf95	chr11	63527364	63536113	-	5740
57.1889	-0.230682	0.603249	-0.3824	0.702165	1	C12orf10	chr12	53693470	53700961	+	2503
9.32586	-1.0147	0.885715	-1.14563	0.251948	NA	C12orf23	chr12	107349497	107372556	+	4759
12.7187	1.68182	1.00132	1.67961	0.0930324	1	C12orf29	chr12	88427623	88443937	+	6444
2.32842	-0.0152758	1.51636	-0.010074	0.991962	NA	C12orf39	chr12	21679241	21690311	+	2925
69.9109	-0.344431	0.424489	-0.811402	0.417135	1	C12orf4	chr12	4596894	4647674	-	4923
16.1508	0.651933	0.772843	0.843551	0.39892	1	C12orf43	chr12	121440225	121454305	-	4200
46.9973	-0.051287	0.464744	-0.110356	0.912127	1	C12orf44	chr12	52463030	52471278	+	3195
69.4264	0.243664	0.393901	0.618593	0.536184	1	C12orf49	chr12	117153593	117175875	-	3056
129.05	-0.0636788	0.441312	-0.144294	0.885268	1	C12orf5	chr12	4430371	4462338	+	1594
7.45568	0.697212	1.0119	0.689012	0.490816	NA	C12orf52	chr12	113623331	113630173	+	2049
28.8437	0.087359	0.706645	0.123625	0.901612	1	C12orf55	chr12	96883349	97269333	+	12648
10.8629	1.31559	0.907111	1.45031	0.146972	NA	C12orf57	chr12	7052141	7055166	+	1801
2.14954	0.0339294	1.59767	0.0212368	0.983057	NA	C12orf60	chr12	14956506	15059520	+	4564
24.2748	3.59481	1.14672	3.13487	0.00171928	1	C12orf61	chr12	62995531	62997214	-	1683
35.7814	-0.220805	0.549782	-0.401623	0.687961	1	C12orf65	chr12	123717463	123742506	+	7086
2.01546	3.49829	1.96554	1.77981	0.0751067	NA	C12orf66	chr12	64580096	64616076	-	4337
5.29104	3.14525	1.43133	2.19743	0.0279901	NA	C12orf68	chr12	48577366	48579709	+	2343
3.8484	-0.132293	1.26501	-0.104578	0.91671	NA	C12orf73	chr12	104343980	104359486	-	3090
36.2006	-0.0590329	0.493499	-0.119621	0.904783	1	C12orf76	chr12	110465872	110511491	-	5987
165.602	0.638658	0.786225	0.81231	0.416614	1	C12orf79	chr12	92378756	92536690	-	3625
27.0579	-0.170322	0.587772	-0.289776	0.771987	1	C14orf1	chr14	76116134	76127532	-	2628
277.239	-0.745205	0.472418	-1.57743	0.114697	1	C14orf119	chr14	23563974	23569665	+	3668
28.3965	0.0796179	0.543109	0.146597	0.88345	1	C14orf142	chr14	93669239	93673439	-	1152
2814.3	-0.452936	0.368484	-1.22919	0.219001	1	C14orf159	chr14	91526677	91691976	+	7231
181.905	0.36787	0.356357	1.03231	0.301928	1	C14orf166	chr14	52456193	52471420	+	2326
5.77241	1.87678	1.21113	1.54961	0.121236	NA	C14orf182	chr14	50448430	50474238	-	7055
418.998	-0.145788	0.318884	-0.457181	0.647541	1	C14orf2	chr14	104378625	104394606	-	3409
70.7955	-0.010004	0.448374	-0.0223117	0.982199	1	C14orf28	chr14	45366498	45376460	+	3859
8.76452	0.962803	0.848383	1.13487	0.256431	NA	C14orf79	chr14	105452112	105476819	+	5218
15.2267	-0.159137	0.775217	-0.20528	0.837353	1	C14orf80	chr14	105956192	105965912	+	6688
150.335	-0.120478	0.393526	-0.30615	0.75949	1	C14orf93	chr14	23456110	23479375	-	3237
1.47733	-1.08751	2.76136	-0.393833	0.693705	NA	C15orf26	chr15	81299374	81441516	+	1969
8.83566	2.75506	0.991991	2.7773	0.00548119	NA	C15orf38	chr15	90443159	90456188	-	3666
5759.77	-0.095151	0.398126	-0.238997	0.811108	1	C15orf39	chr15	75487984	75504510	+	5806
41.0662	-0.365154	0.457263	-0.798566	0.424542	1	C15orf40	chr15	83657193	83680393	-	4316
3.38461	0.416953	1.25626	0.331899	0.739966	NA	C15orf41	chr15	36871812	37102449	+	8989
172.878	4.00174	1.50914	2.65168	0.00800931	1	C15orf48	chr15	45722727	45740959	+	1400
55.3841	0.675299	0.581438	1.16143	0.245467	1	C15orf52	chr15	40623653	40633168	-	7501
155.074	0.0809514	0.443035	0.18272	0.855018	1	C15orf57	chr15	40820882	40857256	-	8640
3.02261	-1.16965	1.47325	-0.79392	0.427242	NA	C15orf61	chr15	67813406	67819628	+	1955
4.17405	0.667133	1.16293	0.573667	0.566193	NA	C15orf62	chr15	41062159	41064643	+	2484
3.26266	-0.404236	1.32853	-0.304274	0.760919	NA	C15orf65	chr15	55700746	55710962	+	840
18.6902	1.01951	0.721217	1.4136	0.15748	1	C16orf13	chr16	684429	686358	-	1817
3.34506	0.06263	1.28066	0.0489045	0.960995	NA	C16orf46	chr16	81087102	81110872	-	2363
43.8195	-0.725315	0.548455	-1.32247	0.186012	1	C16orf52	chr16	22018959	22098855	+	6114
3569.59	-0.105864	0.324011	-0.326728	0.743873	1	C16orf54	chr16	29753784	29757327	-	2583
39.2811	0.653189	0.533975	1.22326	0.221233	1	C16orf58	chr16	31500792	31520630	-	3619
63.4071	0.0582119	0.435694	0.133607	0.893713	1	C16orf62	chr16	19566562	19718115	+	9697
172.128	-0.148417	0.363787	-0.407978	0.68329	1	C16orf70	chr16	67143861	67182442	+	5951
3284.95	-0.398396	0.326928	-1.21861	0.222993	1	C16orf72	chr16	9185505	9215497	+	5949
13.808	1.17086	0.881971	1.32754	0.184329	1	C16orf74	chr16	85723690	85784735	-	2176
252.272	1.39771	0.564165	2.47749	0.0132311	1	C16orf80	chr16	58147496	58163354	-	2366
14.3062	-0.264162	0.710763	-0.371659	0.710146	1	C16orf86	chr16	67700719	67702661	+	1787
36.008	0.272939	0.552294	0.494192	0.621171	1	C16orf87	chr16	46830519	46865323	-	7436
38.4772	0.274449	0.637743	0.430343	0.666946	1	C16orf91	chr16	1469745	1479345	-	1556
123.218	0.0903267	0.458126	0.197166	0.843698	1	C16orf93	chr16	30768744	30774031	-	3076
5.98856	-1.21679	1.20456	-1.01016	0.312419	NA	C16orf98	chr16	31213206	31214773	+	1093
1.73962	-0.0174109	2.02584	-0.00859443	0.993143	NA	C17orf100	chr17	6554971	6556791	+	1820
1212.82	0.000762688	0.347589	0.00219422	0.998249	1	C17orf103	chr17	21142183	21156722	-	4927
3.15807	1.77765	1.51383	1.17428	0.240284	NA	C17orf104	chr17	42733762	42767676	+	8603
2.62843	0.421126	1.62725	0.258795	0.795793	NA	C17orf105	chr17	41857803	41864980	+	3747
368.784	2.31015	1.58899	1.45384	0.14599	1	C17orf107	chr17	4802713	4806227	+	3406
224.78	0.344114	0.622041	0.553201	0.580126	1	C17orf49	chr17	6917814	6920844	+	2625
5.36343	0.782069	1.48319	0.527289	0.597993	NA	C17orf51	chr17	21428051	21477722	-	8753
3.92449	1.37636	1.23524	1.11425	0.265173	NA	C17orf53	chr17	42219274	42239844	+	2995
5.42592	1.4581	1.03194	1.41297	0.157664	NA	C17orf58	chr17	65987217	65989765	-	1750
106.891	-0.234578	0.493	-0.475817	0.634205	1	C17orf59	chr17	8091652	8093564	-	1912
1720.72	-0.30191	0.361338	-0.835532	0.403418	1	C17orf62	chr17	80400465	80408705	-	7229
1.2409	1.53742	2.23297	0.688509	0.491132	NA	C17orf67	chr17	54869274	54916134	-	2401
65.2336	0.33293	0.424586	0.784127	0.432966	1	C17orf70	chr17	79506911	79520987	-	5368
8.3077	0.104566	0.875657	0.119414	0.904947	NA	C17orf75	chr17	30651584	30677042	-	2807
198.6	1.35035	0.48533	2.78233	0.00539703	1	C17orf76-AS1	chr17	16342136	16381992	+	3751
55.3965	-1.41967	0.675166	-2.1027	0.035492	1	C17orf80	chr17	71228372	71245091	+	4652
626.481	-0.0427658	0.327412	-0.130617	0.896078	1	C17orf85	chr17	3714460	3749545	-	5703
8.28421	1.24341	0.866484	1.43501	0.151285	NA	C17orf89	chr17	79213039	79215081	+	1373
3.09921	3.24858	1.78055	1.82448	0.0680792	NA	C17orf96	chr17	36827961	36831187	-	3226
9.71532	-0.289983	1.00281	-0.28917	0.772451	NA	C17orf97	chr17	260118	273510	+	2501
135.567	-0.293712	0.4754	-0.617821	0.536693	1	C18orf21	chr18	33552046	33559241	+	2145
1332.76	0.023843	0.359552	0.0663132	0.947129	1	C18orf25	chr18	43753519	43846949	+	5608
99.0639	0.478482	0.525587	0.910376	0.362624	1	C18orf32	chr18	47008028	47013622	-	1328
5.88155	-0.811334	1.07898	-0.751947	0.452083	NA	C18orf54	chr18	51884287	51911588	+	5947
419.712	-0.039831	0.433601	-0.091861	0.926809	1	C18orf8	chr18	21083473	21111746	+	3005
21.5477	1.60916	0.681303	2.36189	0.0181822	1	C19orf10	chr19	4641386	4670382	-	1671
19.1543	-0.0248328	0.616102	-0.0403063	0.967849	1	C19orf12	chr19	30191721	30206364	-	3219
1.88988	1.06399	1.74392	0.610114	0.541787	NA	C19orf18	chr19	58469805	58485902	-	909
40.9615	-0.266557	0.66354	-0.40172	0.68789	1	C19orf24	chr19	1275026	1279248	+	2674
122.129	-0.106938	0.406767	-0.262899	0.792629	1	C19orf25	chr19	1461142	1479555	-	5108
210.725	-0.706355	0.568314	-1.2429	0.213906	1	C19orf35	chr19	2274631	2282181	-	2763
822.168	0.0243756	0.330753	0.0736974	0.941251	1	C19orf38	chr19	10947251	10980466	+	1557
38.9749	-0.409618	0.653773	-0.626545	0.530958	1	C19orf40	chr19	33463115	33469128	+	2365
596.684	-0.315882	0.335222	-0.942307	0.346036	1	C19orf43	chr19	12841454	12845589	-	1399
5.76473	-0.0670127	0.986664	-0.0679185	0.945851	NA	C19orf44	chr19	16607122	16632163	+	4410
3.64731	2.29697	1.67887	1.36816	0.171261	NA	C19orf45	chr19	7557862	7573336	+	2901
47.0221	-0.0788866	0.46403	-0.170003	0.865008	1	C19orf47	chr19	40825443	40854434	-	4862
6.51417	1.79683	1.07789	1.66699	0.0955156	NA	C19orf48	chr19	51300961	51308186	-	3250
26.5458	-0.126794	0.61979	-0.204576	0.837903	1	C19orf52	chr19	11039409	11044211	+	1859
126.224	1.05028	0.547944	1.91677	0.0552676	1	C19orf53	chr19	13884982	13889276	+	1170
52.6474	0.193734	0.455666	0.425166	0.670716	1	C19orf54	chr19	41246761	41257458	-	3367
142.096	-0.220841	0.374293	-0.590023	0.555175	1	C19orf55	chr19	36249044	36261930	+	6321
255.175	0.175256	0.563196	0.311181	0.755663	1	C19orf59	chr19	7741514	7744712	+	1899
51.5798	-0.422852	0.442633	-0.955309	0.339421	1	C19orf60	chr19	18699495	18703146	+	3367
635.339	0.146179	0.445688	0.327985	0.742923	1	C19orf66	chr19	10196798	10203928	+	4335
18.21	-0.0353664	0.66096	-0.0535076	0.957327	1	C19orf68	chr19	48673949	48700877	+	2434
2.12166	0.485511	2.20315	0.220371	0.825582	NA	C19orf69	chr19	41949063	41950670	+	944
13.9518	0.304101	0.74869	0.406178	0.684612	1	C19orf70	chr19	5678432	5680907	-	1850
21.3896	-0.252932	0.613726	-0.412126	0.680247	1	C19orf71	chr19	3539152	3544028	+	670
1.9908	2.56221	1.7982	1.42488	0.154193	NA	C19orf77	chr19	3474405	3480540	-	1073
2.85594	-0.166273	1.56025	-0.106568	0.915132	NA	C19orf82	chr19	9731967	9756572	+	4652
198.446	0.134849	0.459609	0.293398	0.769218	1	C1D	chr2	68268262	68338080	-	3575
1004.23	-0.320698	0.406815	-0.788313	0.430514	1	C1GALT1	chr7	7196565	7288282	+	7797
222.582	-0.327781	0.383788	-0.854067	0.393068	1	C1GALT1C1	chrX	119759648	119764005	-	1782
4.152	1.39841	1.49737	0.933913	0.350349	NA	C1QA	chr1	22962999	22966101	+	1268
20.5792	0.369901	0.643701	0.574647	0.56553	1	C1QBP	chr17	5336097	5352150	-	2328
5.98547	1.13162	1.20263	0.940954	0.346728	NA	C1QTNF3	chr5	34019553	34043937	-	3570
47.8196	-0.161611	0.63407	-0.254878	0.798817	1	C1QTNF6	chr22	37576207	37595425	-	7133
94.5625	-0.246689	0.618987	-0.398537	0.690235	1	C1R	chr12	7187513	7245203	-	4686
1733.41	-0.651823	0.300728	-2.16748	0.0301983	1	C1RL	chr12	7242183	7261869	-	5001
209.703	-1.13825	0.498759	-2.28217	0.0224794	1	C1RL-AS1	chr12	7260648	7275097	+	6080
2.15744	-0.244411	1.54776	-0.157912	0.874526	NA	C1S	chr12	7096351	7178336	+	6374
15.5166	0.57794	0.643338	0.898346	0.369001	1	C1orf109	chr1	38147242	38157914	-	4417
60.2594	-0.0606716	0.455288	-0.13326	0.893988	1	C1orf112	chr1	169631245	169823221	+	6321
4.50242	0.709777	1.53102	0.463597	0.642936	NA	C1orf116	chr1	207191866	207206101	-	5498
38.7823	0.349356	0.672248	0.519683	0.603285	1	C1orf122	chr1	38272651	38275126	+	2229
91.2547	-0.32012	0.457612	-0.699545	0.484211	1	C1orf123	chr1	53679771	53686289	-	4483
59.125	-0.915341	0.563349	-1.62482	0.1042	1	C1orf131	chr1	231359509	231376933	-	5407
4384.14	0.98615	0.409209	2.40989	0.0159573	1	C1orf132	chr1	207974863	208042495	-	15641
24.8175	0.445329	0.570919	0.780021	0.435378	1	C1orf159	chr1	1017198	1051741	-	6312
402.227	-0.0430848	0.437136	-0.0985615	0.921486	1	C1orf162	chr1	112016414	112021134	+	2762
160.798	-0.537795	0.372087	-1.44535	0.14836	1	C1orf174	chr1	3805689	3816857	-	4384
1.20061	-0.314109	2.23339	-0.140642	0.888152	NA	C1orf189	chr1	154171848	154178809	-	383
4.40432	-1.88035	1.28373	-1.46476	0.142987	NA	C1orf194	chr1	109648573	109656479	-	1230
30.7009	-0.420357	0.51811	-0.811326	0.417178	1	C1orf200	chr1	9712668	9714644	-	1821
15.005	-0.184671	0.96947	-0.190487	0.848928	1	C1orf204	chr1	159804264	159825137	-	2495
1.4565	-1.07866	1.90558	-0.566054	0.571357	NA	C1orf213	chr1	23695490	23698332	+	2653
4.76563	1.15054	1.15812	0.993454	0.320489	NA	C1orf216	chr1	36179476	36185073	-	3626
9.53773	0.030511	0.969766	0.0314623	0.974901	NA	C1orf226	chr1	162336698	162356600	+	4482
93.6664	-0.0260448	0.65842	-0.0395565	0.968447	1	C1orf228	chr1	45140364	45191263	+	3153
8.60585	0.665454	0.89833	0.740768	0.458834	NA	C1orf233	chr1	1533392	1535476	-	2084
320.482	0.120528	0.442035	0.272665	0.785111	1	C1orf27	chr1	186344890	186390510	+	4138
24.2327	-0.150804	0.605776	-0.248944	0.803404	1	C1orf35	chr1	228288427	228293112	-	4304
814.773	0.0890046	0.337966	0.263353	0.792278	1	C1orf43	chr1	154179182	154193104	-	2573
36.6127	-0.325138	0.539749	-0.602387	0.546916	1	C1orf50	chr1	43232940	43263968	+	2774
3.53446	4.31597	2.14637	2.01082	0.0443443	NA	C1orf51	chr1	150254953	150259505	+	2690
313.856	-0.0113744	0.368483	-0.0308681	0.975375	1	C1orf52	chr1	85715639	85725355	-	3412
5.1431	1.44457	1.25304	1.15286	0.248969	NA	C1orf54	chr1	150240600	150253327	+	1343
8.83738	-0.260366	0.960862	-0.270971	0.786413	NA	C1orf56	chr1	151020216	151024462	+	2327
9.39818	3.56575	1.45191	2.4559	0.0140532	NA	C1orf61	chr1	156374042	156400493	-	12304
4603.82	0.20353	0.476466	0.427167	0.669258	1	C1orf63	chr1	25568728	25664704	-	6791
11.9176	0.410328	0.789588	0.519674	0.603291	NA	C1orf74	chr1	209955661	209957904	-	1574
51.9348	-0.208821	0.536826	-0.388993	0.697281	1	C1orf85	chr1	156259880	156265463	-	3217
106.055	0.148616	0.405563	0.366445	0.714033	1	C1orf86	chr1	2115903	2144159	-	10699
2.62021	0.283274	1.56484	0.181024	0.856349	NA	C20ORF135	chr20	62492879	62493217	-	338
1086.23	-0.033186	0.420424	-0.0789347	0.937085	1	C20orf112	chr20	31030862	31172876	-	9427
7.41933	2.44917	1.07319	2.28214	0.0224809	NA	C20orf194	chr20	3229951	3388272	-	8827
14.0431	-0.336661	0.688315	-0.489109	0.624765	1	C20orf196	chr20	5731039	5844558	+	1696
101.12	0.995335	0.657408	1.51403	0.130019	1	C20orf197	chr20	58630980	58648008	+	2728
932.899	0.213224	0.442722	0.481622	0.630075	1	C20orf24	chr20	35234137	35240960	+	1513
32.6273	3.09318	0.746905	4.14133	3.45303e-05	0.368853	C20orf27	chr20	3734155	3749034	-	2409
2.08756	0.85383	1.74693	0.488761	0.625011	NA	C20orf96	chr20	251504	271390	-	1910
4.59828	0.656763	1.1242	0.584206	0.559081	NA	C21orf119	chr21	33765439	33766254	+	815
31.1845	2.22218	0.905172	2.45499	0.014089	1	C21orf2	chr21	45748827	45759285	-	6055
58.9452	0.308999	0.46739	0.661117	0.508537	1	C21orf33	chr21	45553487	45565605	+	3100
1.41283	-0.989663	2.33123	-0.424524	0.671184	NA	C21orf49	chr21	34144411	34266043	+	3496
6.13655	3.60468	1.50629	2.39309	0.0167072	NA	C21orf58	chr21	47720095	47743789	-	5305
19.1531	0.0600095	0.602047	0.0996756	0.920602	1	C21orf59	chr21	33964389	33985176	-	3347
1.67656	0.211796	1.94775	0.108738	0.91341	NA	C21orf90	chr21	45937099	45945835	+	3022
504.081	-0.909005	0.487608	-1.86421	0.0622919	1	C21orf91	chr21	19161284	19191703	-	6227
2.96806	1.32482	1.6676	0.79445	0.426934	NA	C22orf26	chr22	46445358	46450024	-	2815
54.768	-0.0741807	0.427819	-0.173393	0.862343	1	C22orf29	chr22	19833661	19842419	-	6801
15.3315	0.0914615	0.671388	0.136227	0.891642	1	C22orf34	chr22	49808176	50051190	-	6742
137.478	-0.106053	0.351557	-0.301667	0.762906	1	C22orf39	chr22	19338891	19435755	-	6917
13.9011	-0.481127	0.796458	-0.604083	0.545788	1	C22orf43	chr22	23950639	23974508	-	1288
43.311	0.398947	0.499774	0.798256	0.424722	1	C22orf46	chr22	42084943	42094140	+	5338
8.12049	-0.546127	0.916845	-0.595659	0.551403	NA	C2CD2	chr21	43305221	43373999	-	8586
489.258	0.135238	0.391167	0.34573	0.729546	1	C2CD2L	chr11	118972908	118989252	+	9206
491.138	0.306141	0.342892	0.892821	0.371953	1	C2CD3	chr11	73723763	73882255	-	12524
481.795	0.143899	0.379853	0.378827	0.704816	1	C2CD5	chr12	22601517	22697480	-	6739
3.34067	0.711758	1.44474	0.492655	0.622257	NA	C2ORF15	chr2	99757948	99767950	+	2093
57.0074	-0.399507	0.437581	-0.91299	0.361248	1	C2orf42	chr2	70377012	70475747	-	3618
3.64811	0.878973	1.25279	0.701612	0.482921	NA	C2orf43	chr2	20883788	21022882	-	4268
3.869	0.359103	1.24972	0.287347	0.773846	NA	C2orf44	chr2	24252210	24272445	-	3842
13.9581	-0.334549	0.665283	-0.502867	0.615058	1	C2orf47	chr2	200820040	200873263	+	1616
1.40508	4.05203	3.11497	1.30082	0.193319	NA	C2orf48	chr2	10281509	10351851	+	1893
323.288	0.745067	0.441427	1.68786	0.0914382	1	C2orf49	chr2	105953816	105965668	+	4764
8.85188	-1.87362	1.3146	-1.42525	0.154086	NA	C2orf61	chr2	47272677	47382517	-	3261
1.54239	0.0137141	1.72074	0.00796991	0.993641	NA	C2orf62	chr2	219221579	219232822	+	3814
1.98096	0.82337	2.00051	0.411581	0.680646	NA	C2orf66	chr2	197669726	197675000	-	1666
527.64	-0.238803	0.359861	-0.663598	0.506948	1	C2orf68	chr2	85833777	85839189	-	4410
198.682	0.4681	0.380224	1.23112	0.218279	1	C2orf69	chr2	200775979	200820658	+	4293
1.40285	0.325677	1.80256	0.180675	0.856623	NA	C2orf74	chr2	61372243	61391964	+	971
56.2534	-0.872949	0.459911	-1.89808	0.0576849	1	C2orf76	chr2	120059801	120124404	-	1539
11.7952	-0.210565	0.825995	-0.254923	0.798782	NA	C2orf82	chr2	233721980	233743418	+	3691
15.0667	1.19406	1.35425	0.881711	0.377933	1	C2orf88	chr2	190744335	191068210	+	5986
32.3259	-0.132451	0.578417	-0.228989	0.818878	1	C3	chr19	6677715	6730573	-	8286
279.604	-1.6762	0.634403	-2.64217	0.00823775	1	C3AR1	chr12	8210898	8219067	-	2143
2.26763	0.72514	1.63732	0.442882	0.657851	NA	C3orf14	chr3	62304648	62321888	+	4422
254.52	-0.227292	0.406229	-0.559516	0.57581	1	C3orf17	chr3	112721287	112738708	-	6484
2.03448	0.367325	1.54249	0.238138	0.811774	NA	C3orf18	chr3	50595462	50608458	-	3234
6.20215	1.05422	0.966709	1.09053	0.275481	NA	C3orf20	chr3	14716606	14814541	+	3474
1.55651	-0.5512	1.80899	-0.3047	0.760595	NA	C3orf33	chr3	155480401	155524140	-	2132
10.4328	0.645734	0.862658	0.74854	0.454134	NA	C3orf35	chr3	37427760	37476988	+	3065
226.477	-0.216098	0.409645	-0.527526	0.597829	1	C3orf38	chr3	88198893	88217879	+	3473
294.413	-0.141131	0.425728	-0.331504	0.740264	1	C3orf58	chr3	143690640	143767561	+	5479
1807.78	-0.215402	0.41427	-0.519955	0.603095	1	C3orf62	chr3	49306035	49315342	-	4810
8.22324	-0.102822	0.866325	-0.118687	0.905523	NA	C4A	chr6	31949801	31970458	+	7165
1.26995	0.467279	2.13181	0.219194	0.826499	NA	C4B	chr6	31982539	32003195	+	7082
21.4181	-0.842842	0.633244	-1.33099	0.183192	1	C4BPA	chr1	207277607	207318317	+	2428
70.085	1.14532	0.492653	2.32479	0.020083	1	C4orf21	chr4	113460492	113558151	-	9068
22.3781	-0.194046	0.647153	-0.299845	0.764295	1	C4orf27	chr4	170650616	170679104	-	1428
283.785	-0.0366309	0.379873	-0.0964292	0.92318	1	C4orf29	chr4	128886461	128960866	+	6475
2121.94	-0.406336	0.377305	-1.07694	0.281506	1	C4orf3	chr4	120218207	120225600	-	2512
77.9195	-0.420194	0.635679	-0.661015	0.508603	1	C4orf32	chr4	113066553	113116412	+	8899
343.58	-0.108143	0.354387	-0.305155	0.760248	1	C4orf33	chr4	130014472	130037795	+	7006
1.7353	0.700193	2.27622	0.307613	0.758377	NA	C4orf36	chr4	87797358	87857354	-	5258
136.625	0.923993	0.507819	1.81953	0.0688305	1	C4orf46	chr4	159587831	159593407	-	3728
10.6003	0.00175266	0.783013	0.00223835	0.998214	NA	C4orf48	chr4	2043689	2045697	+	567
25.1551	0.0739395	0.575817	0.128408	0.897826	1	C5	chr9	123714616	123812554	-	6486
17209.3	-0.0656852	0.522061	-0.125819	0.899875	1	C5AR1	chr19	47793280	47825323	+	2943
1693.18	-0.122639	0.327073	-0.37496	0.707691	1	C5AR2	chr19	47835404	47846606	+	2823
257.76	-0.520538	0.465448	-1.11836	0.263414	1	C5orf15	chr5	133291201	133304478	-	2410
82.4089	-1.1622	0.560658	-2.07291	0.0381803	1	C5orf22	chr5	31532373	31555165	+	4161
106.389	0.0121428	0.524057	0.0231707	0.981514	1	C5orf24	chr5	134181370	134195427	+	5737
6.03693	0.725063	1.019	0.711547	0.476745	NA	C5orf27	chr5	95187936	95195837	+	2048
7.88704	-0.129167	0.842956	-0.153231	0.878216	NA	C5orf28	chr5	43444354	43483995	-	3395
48.562	0.369091	0.753271	0.489984	0.624145	1	C5orf30	chr5	102594403	102614361	+	3563
5.53075	1.77692	1.23904	1.43411	0.151542	NA	C5orf34	chr5	43486803	43515247	-	2998
14.411	0.920578	0.856204	1.07518	0.282292	1	C5orf42	chr5	37106330	37249530	-	15093
18.0545	0.196537	0.670536	0.293104	0.769443	1	C5orf45	chr5	179261436	179289173	-	9182
2.95036	0.464992	1.49295	0.311459	0.755452	NA	C5orf47	chr5	173400782	173433143	+	2751
246.603	-0.554936	0.438654	-1.26509	0.20584	1	C5orf51	chr5	41904290	41921738	+	5564
3.42632	-1.5342	1.44191	-1.06401	0.287325	NA	C5orf54	chr5	159820155	159827104	-	2922
1.47127	2.95156	2.13514	1.38238	0.166856	NA	C5orf55	chr5	441645	443258	-	1613
376.833	-0.439381	0.518216	-0.847872	0.396509	1	C5orf56	chr5	131746328	131811736	+	4468
4.30017	-0.287071	1.24349	-0.230859	0.817424	NA	C5orf63	chr5	126378250	126409184	-	7181
168.631	0.528068	0.488113	1.08186	0.279316	1	C6orf1	chr6	34214157	34217247	-	2227
858.595	0.165126	0.363311	0.454504	0.649466	1	C6orf106	chr6	34555065	34664636	-	4545
204.535	-0.275155	0.331258	-0.830637	0.406179	1	C6orf120	chr6	170102233	170106401	+	4168
78.499	-0.165568	0.487081	-0.339919	0.733918	1	C6orf136	chr6	30614816	30620987	+	2113
46.6322	-0.95527	0.57301	-1.66711	0.095493	1	C6orf163	chr6	88054567	88075181	+	2878
19.574	-0.0159278	0.590856	-0.0269572	0.978494	1	C6orf164	chr6	88106840	88109467	+	1566
1.24896	3.88254	3.22632	1.2034	0.228823	NA	C6orf183	chr6	109487036	109592217	+	4338
7.81186	0.310007	0.9978	0.310691	0.756036	NA	C6orf203	chr6	107349407	107372546	+	2040
258.949	-1.17507	0.583582	-2.01355	0.0440572	1	C6orf211	chr6	151773422	151791236	+	2785
2.08759	-0.0928698	1.47699	-0.0628776	0.949864	NA	C6orf222	chr6	36283534	36304662	-	3724
11.7225	-0.0268222	0.888008	-0.0302049	0.975904	NA	C6orf226	chr6	42858005	42858554	-	549
7.27939	0.259975	1.34769	0.192904	0.847035	NA	C6orf25	chr6	31686371	31694491	+	2931
21.1207	-0.132812	0.688288	-0.19296	0.846991	1	C6orf3	chr6	111921078	111923498	+	2420
347.44	-0.503999	0.342739	-1.4705	0.141425	1	C6orf47	chr6	31626075	31628549	-	2474
72.9494	0.14783	0.51833	0.285204	0.775487	1	C6orf48	chr6	31802385	31807541	+	1790
13.3906	-0.389757	0.782735	-0.497942	0.618525	1	C6orf57	chr6	71276620	71299272	+	1436
4963.52	0.219052	0.335109	0.653674	0.513322	1	C6orf62	chr6	24705089	24721064	-	4129
1099.99	-0.322938	0.312251	-1.03423	0.30103	1	C6orf89	chr6	36839646	36896740	+	7327
2.13396	0.228366	1.64565	0.13877	0.889632	NA	C7orf10	chr7	40174575	40900362	+	3569
8.26959	-0.790543	0.953228	-0.829332	0.406916	NA	C7orf25	chr7	42948325	42951904	-	3244
190.794	0.0428779	0.466945	0.0918266	0.926836	1	C7orf26	chr7	6629648	6648357	+	2720
27.8405	-0.711209	0.563555	-1.262	0.206947	1	C7orf31	chr7	25174316	25219975	-	3827
9.93221	-1.52347	0.909705	-1.67468	0.0939966	NA	C7orf34	chr7	142636440	142637955	+	920
1055.63	0.281462	0.395672	0.711352	0.476866	1	C7orf41	chr7	30174426	30202378	+	6527
1176.08	-0.405904	0.424503	-0.956186	0.338978	1	C7orf43	chr7	99752043	99756338	-	3246
66.4166	0.104806	0.420551	0.249211	0.803198	1	C7orf49	chr7	134777115	134855547	-	5187
34.4645	0.291902	0.61674	0.473298	0.636001	1	C7orf50	chr7	1036622	1177896	-	4952
5.63749	1.17667	0.992831	1.18517	0.235951	NA	C7orf55	chr7	139024203	139031065	+	1519
367.278	0.180968	0.426489	0.42432	0.671332	1	C7orf55-LUC7L2	chr7	139025105	139108198	+	6235
503.378	-0.239829	0.370199	-0.647838	0.51709	1	C7orf60	chr7	112459202	112579971	-	4131
28.6534	0.322925	0.522533	0.618	0.536576	1	C7orf61	chr7	100054238	100061894	-	1188
412.913	0.125191	0.405841	0.308472	0.757723	1	C7orf73	chr7	135347244	135378166	+	3737
1.37191	1.93364	2.79422	0.692012	0.48893	NA	C8orf31	chr8	144120626	144141359	+	2920
18.3842	-0.0932964	0.585883	-0.159241	0.873479	1	C8orf33	chr8	146277764	146281416	+	3375
1.12111	0.76704	2.29087	0.334825	0.737757	NA	C8orf37	chr8	96257147	96281429	-	3328
18.1436	-0.458868	0.693304	-0.661857	0.508063	1	C8orf44	chr8	67579850	67597799	+	2503
1.29625	0.273211	2.23207	0.122402	0.90258	NA	C8orf44-SGK3	chr8	67579831	67772707	+	2951
122.533	0.422025	0.481268	0.876903	0.380539	1	C8orf58	chr8	22457114	22461663	+	3311
68.8641	-0.0146154	0.396086	-0.0368996	0.970565	1	C8orf59	chr8	86126311	86132650	-	2503
24.5882	-0.546931	0.568602	-0.961888	0.336106	1	C8orf76	chr8	124232196	124253638	-	2460
8.0825	-0.428525	0.915627	-0.468013	0.639775	NA	C8orf82	chr8	145751117	145754516	-	2998
14.7567	-1.35194	0.814946	-1.65893	0.0971291	1	C9orf106	chr9	132083295	132087184	+	3143
83.415	-0.198107	0.459583	-0.43106	0.666425	1	C9orf114	chr9	131581930	131592100	-	4582
1.03674	1.45706	2.38391	0.611206	0.541063	NA	C9orf117	chr9	130469268	130478281	+	4696
81.1299	-0.428818	0.42316	-1.01337	0.310883	1	C9orf139	chr9	139921916	139931234	+	3812
40.5625	-0.0247493	0.519662	-0.0476258	0.962014	1	C9orf142	chr9	139886870	139888436	+	1364
1.62242	-0.160246	1.98659	-0.080664	0.935709	NA	C9orf152	chr9	112952328	112970469	-	2944
391.61	0.579908	0.455747	1.27243	0.20322	1	C9orf156	chr9	100666771	100684852	-	3748
141.508	0.422661	0.393652	1.07369	0.28296	1	C9orf16	chr9	130922539	130926207	+	1659
1.15042	-2.249	2.61105	-0.861336	0.389053	NA	C9orf172	chr9	139738867	139741797	+	2930
19.4687	0.359149	0.634314	0.566201	0.571257	1	C9orf3	chr9	97488983	97849441	+	11412
13.4066	0.0225667	0.808057	0.0279271	0.97772	1	C9orf37	chr9	140509784	140513358	-	1839
47.6343	-1.08491	0.606274	-1.78947	0.0735398	1	C9orf40	chr9	77561497	77567802	-	2325
33.5615	0.229973	0.579459	0.396875	0.69146	1	C9orf41	chr9	77595936	77643339	-	4601
3.02976	3.22078	1.7576	1.83249	0.066878	NA	C9orf47	chr9	91605778	91611055	+	5048
34.4491	-0.821982	0.790156	-1.04028	0.298211	1	C9orf64	chr9	86553226	86571901	-	2723
41.3697	-0.75575	0.520369	-1.45233	0.146409	1	C9orf66	chr9	213108	215893	-	2785
193.097	-0.564346	0.47181	-1.19613	0.231646	1	C9orf69	chr9	139006427	139010731	-	3415
4437.03	0.538741	0.536257	1.00463	0.315074	1	C9orf72	chr9	27546544	27573864	-	6050
451.714	-0.0889948	0.318979	-0.278999	0.780246	1	C9orf78	chr9	132589569	132598142	-	5089
22.3111	-0.011595	0.607052	-0.0191005	0.984761	1	C9orf85	chr9	74526426	74600970	+	4966
731.661	0.424942	0.666264	0.637799	0.523605	1	C9orf89	chr9	95858500	95875565	+	3076
3.43186	-0.391078	1.23752	-0.316017	0.75199	NA	C9orf9	chr9	135753414	135765588	+	2818
225.378	-0.410378	0.526597	-0.779303	0.435801	1	C9orf91	chr9	117373486	117408702	+	4783
4.49748	0.698894	1.17456	0.595027	0.551825	NA	CA12	chr15	63613577	63674360	-	7300
2.51133	0.336247	1.56512	0.214838	0.829893	NA	CA13	chr8	86132816	86196302	+	5515
4.27241	0.752895	1.30513	0.576875	0.564024	NA	CA15P1	chr22	19019077	19022077	-	897
53.5846	1.45915	0.713487	2.04509	0.0408458	1	CA2	chr8	86376081	86393722	+	2115
360.48	0.423602	0.42261	1.00235	0.316176	1	CA4	chr17	58227297	58248260	+	2414
21.8535	0.356055	0.596399	0.597008	0.550502	1	CA5B	chrX	15706953	15805747	+	7721
51.8793	2.12312	0.753717	2.81686	0.00484956	1	CA5BP1	chrX	15693055	15721847	+	2396
15.9053	0.65739	0.725262	0.906417	0.364715	1	CAAP1	chr9	26840683	26892802	-	3007
3428.26	-0.671338	0.368158	-1.82351	0.0682269	1	CAB39	chr2	231577560	231685790	+	5349
73.07	-0.910738	0.403024	-2.25976	0.0238361	1	CAB39L	chr13	49882786	50018262	-	5064
1528.63	-0.56538	0.392116	-1.44187	0.149339	1	CABIN1	chr22	24407642	24574596	+	9345
122.655	0.378932	0.472258	0.802382	0.422332	1	CABLES2	chr20	60963688	60982341	-	3775
14.2458	-0.213473	0.749747	-0.284726	0.775854	1	CACFD1	chr9	136325089	136335970	+	3510
7.69477	0.0790645	0.971744	0.0813635	0.935153	NA	CACHD1	chr1	64936428	65158741	+	6362
14.7122	-0.341958	0.840756	-0.406727	0.684209	1	CACNA1A	chr19	13317256	13734804	-	10850
45.5814	-0.106603	0.584614	-0.182347	0.85531	1	CACNA1D	chr3	53528683	53847760	+	11162
224.452	0.137869	0.362726	0.38009	0.703879	1	CACNA1E	chr1	181382238	181777219	+	17826
2.43143	0.561312	1.81449	0.309349	0.757056	NA	CACNA2D3	chr3	54156574	55108584	+	4629
19.5603	0.76434	0.648696	1.17827	0.238688	1	CACNA2D4	chr12	1901123	2028002	-	7601
1.45296	1.05736	1.92928	0.548058	0.583652	NA	CACNB1	chr17	37329709	37353956	-	7077
1.2158	1.71395	2.88522	0.594044	0.552483	NA	CACNB3	chr12	49207577	49222724	+	7136
331.863	0.00792953	0.595843	0.0133081	0.989382	1	CACNB4	chr2	152689290	152955593	-	13591
37.5503	-1.13483	0.734627	-1.54476	0.122403	1	CACNG6	chr19	54495542	54515923	+	1849
48.8983	-0.1385	0.944366	-0.146659	0.883401	1	CACNG8	chr19	54466294	54493469	+	8743
109.774	0.0414445	0.492729	0.0841121	0.932967	1	CACTIN	chr19	3610639	3626813	-	5942
2405.78	0.141328	0.372496	0.379409	0.704384	1	CACUL1	chr10	120433679	120514761	-	7816
230.592	-0.0371343	0.409124	-0.0907654	0.927679	1	CACYBP	chr1	174968300	174980851	+	4503
1.77879	0.320013	1.63433	0.195806	0.844762	NA	CACYBPP2	chr2	184472170	184472847	-	677
45.5043	0.381027	0.50338	0.756937	0.449088	1	CAD	chr2	27440258	27466811	+	8379
45.3825	0.0173302	0.48176	0.0359728	0.971304	1	CADM4	chr19	44126520	44143991	-	2236
22.8792	-0.0350295	0.603897	-0.0580058	0.953744	1	CAHM	chr6	163834097	163834992	-	895
2516.71	-0.349695	0.32177	-1.08679	0.277132	1	CALCOCO1	chr12	54104903	54121529	-	6282
2065.9	-0.0884208	0.387333	-0.228281	0.819428	1	CALCOCO2	chr17	46908350	46943884	+	8313
1.14947	-1.35207	2.93606	-0.460503	0.645155	NA	CALCRL	chr2	188207856	188313187	-	6126
5.72257	0.465626	1.52502	0.305325	0.760119	NA	CALHM2	chr10	105206543	105212660	-	3614
3601.83	-0.249979	0.33242	-0.751998	0.452052	1	CALM1	chr14	90862846	90874605	+	7698
4811.6	-0.546123	0.405167	-1.3479	0.177692	1	CALM2	chr2	47387221	47403740	-	6459
1.2703	-3.71672	2.38516	-1.55827	0.119169	NA	CALM2P2	chr10	71923441	71923880	+	439
6.42813	-0.749659	1.08151	-0.693158	0.488211	NA	CALM2P3	chr13	41744836	41745284	-	448
2883.84	0.0426168	0.307383	0.138644	0.889731	1	CALM3	chr19	47104331	47114050	+	3658
220.355	-0.330936	0.587897	-0.562914	0.573494	1	CALML4	chr15	68483043	68498417	-	5002
600.383	-0.30561	0.347487	-0.879486	0.379138	1	CALR	chr19	13049392	13055303	+	2707
98.391	0.449616	0.479841	0.937009	0.348754	1	CALU	chr7	128379346	128411861	+	4527
183.325	-1.21131	0.601047	-2.01533	0.0438704	1	CAMK1	chr3	9799026	9811676	-	2708
2033.78	-0.427484	0.312153	-1.36947	0.170852	1	CAMK1D	chr10	12391481	12877545	+	8735
11.2181	7.03401	3.9111	1.79847	0.0721018	NA	CAMK1G	chr1	209757062	209787283	+	2663
7.989	0.284743	1.28039	0.222388	0.824012	NA	CAMK2D	chr4	114372188	114683083	-	7339
2311.26	-0.0522505	0.334577	-0.156169	0.8759	1	CAMK2G	chr10	75572259	75634343	-	6744
550.086	0.173034	0.431584	0.400927	0.688474	1	CAMKK1	chr17	3763609	3798185	-	7407
2107.32	0.0750821	0.308837	0.243113	0.807918	1	CAMKK2	chr12	121675497	121736111	-	6907
10.5248	0.0975409	0.827703	0.117845	0.90619	NA	CAMKMT	chr2	44589089	44999731	+	3969
256.565	-0.0217758	0.405556	-0.0536937	0.957179	1	CAMLG	chr5	134074191	134087847	+	2214
505.558	1.92885	0.513548	3.75593	0.000172701	1	CAMP	chr3	48264837	48266981	+	741
113.093	0.127333	0.388104	0.328088	0.742845	1	CAMSAP1	chr9	138700333	138799074	-	8622
5.08067	1.02897	1.0889	0.944956	0.344682	NA	CAMSAP2	chr1	200708686	200829832	+	7759
33.2705	0.331919	0.487973	0.6802	0.496378	1	CAMTA1	chr1	6845384	7829766	+	10003
1020.15	0.0017329	0.299449	0.00578697	0.995383	1	CAMTA2	chr17	4871287	4890960	-	5987
198.842	0.1139	0.327639	0.347638	0.728112	1	CAND1	chr12	67663061	67713731	+	13638
1779.37	-0.150627	0.400806	-0.375809	0.707059	1	CANT1	chr17	76987799	77005949	-	4405
1399.01	0.198509	0.475025	0.417892	0.676026	1	CANX	chr5	179105629	179157926	+	6213
12127.9	-0.559934	0.396643	-1.41168	0.158043	1	CAP1	chr1	40505905	40538321	+	3798
[truncated: 13,562 more rows]

## Sheet: Table_C_mk_GSEA_dnreg
	GS	SIZE	ES	NES	NOM p-val	FDR q-val	FWER p-val	RANK AT MAX	LEADING EDGE
	follow link to MSigDB
1	GO_RESPONSE_TO_TYPE_I_INTERFERON	55	-0.77	-2.25	0	0	0	2460	tags=58%, list=13%, signal=67%
2	GO_IMMUNOGLOBULIN_COMPLEX	19	-0.9	-2.23	0	0	0	1610	tags=79%, list=9%, signal=86%
3	GO_NEGATIVE_REGULATION_OF_VIRAL_PROCESS	77	-0.72	-2.23	0	0	0	2573	tags=40%, list=14%, signal=46%
4	GO_DEFENSE_RESPONSE_TO_VIRUS	128	-0.7	-2.23	0	0	0	2460	tags=42%, list=13%, signal=48%
5	GO_NEGATIVE_REGULATION_OF_VIRAL_GENOME_REPLICATION	46	-0.77	-2.2	0	0	0	2460	tags=48%, list=13%, signal=55%
6	GO_HUMORAL_IMMUNE_RESPONSE	107	-0.69	-2.19	0	0	0	2679	tags=49%, list=14%, signal=56%
7	GO_COMPLEMENT_ACTIVATION	41	-0.78	-2.18	0	0	0	2679	tags=63%, list=14%, signal=74%
8	GO_PHAGOCYTOSIS_ENGULFMENT	30	-0.82	-2.17	0	0	0	1610	tags=47%, list=9%, signal=51%
9	GO_B_CELL_RECEPTOR_SIGNALING_PATHWAY	46	-0.76	-2.17	0	0	0	1610	tags=41%, list=9%, signal=45%
10	GO_IMMUNOGLOBULIN_RECEPTOR_BINDING	19	-0.88	-2.17	0	0	0	1610	tags=74%, list=9%, signal=81%

## Sheet: Table_D_mk_GSEA_upreg
	GS	SIZE	ES	NES	NOM p-val	FDR q-val	FWER p-val	RANK AT MAX	LEADING EDGE
	follow link to MSigDB
1	GO_MITOCHONDRIAL_TRANSLATION	107	0.53	2.35	0	0	0	5445	tags=56%, list=29%, signal=79%
2	GO_NUCLEOLAR_PART	60	0.57	2.26	0	0.003	0.005	4088	tags=55%, list=22%, signal=70%
3	GO_MITOTIC_RECOMBINATION	41	0.6	2.21	0	0.005	0.011	5602	tags=71%, list=30%, signal=101%
4	GO_DNA_STRAND_ELONGATION_INVOLVED_IN_DNA_REPLICATION	25	0.67	2.2	0	0.004	0.014	5602	tags=80%, list=30%, signal=114%
5	GO_TELOMERE_MAINTENANCE_VIA_RECOMBINATION	32	0.62	2.19	0	0.004	0.015	5602	tags=72%, list=30%, signal=102%
6	GO_TRANSLATIONAL_TERMINATION	92	0.52	2.17	0	0.005	0.023	5445	tags=55%, list=29%, signal=78%
7	GO_DNA_STRAND_ELONGATION	30	0.65	2.16	0	0.005	0.029	5602	tags=73%, list=30%, signal=104%
8	GO_TRNA_METABOLIC_PROCESS	168	0.46	2.15	0	0.006	0.038	5405	tags=52%, list=29%, signal=73%
9	GO_TRNA_PROCESSING	107	0.47	2.13	0	0.007	0.05	5405	tags=52%, list=29%, signal=73%
10	GO_DNA_DEPENDENT_DNA_REPLICATION	92	0.49	2.1	0	0.01	0.084	5602	tags=58%, list=30%, signal=82%
11	GO_POSITIVE_REGULATION_OF_TELOMERASE_RNA_LOCALIZATION_TO_CAJAL_BODY	15	0.7	2.06	0.004	0.016	0.142	4950	tags=87%, list=26%, signal=118%

## Sheet: Table_E_gran_GSEA_dnreg
	GS	SIZE	ES	NES	NOM p-val	FDR q-val	FWER p-val	RANK AT MAX	LEADING EDGE
	follow link to MSigDB
1	GO_REGULATION_OF_VASODILATION	16	-0.8	-2.17	0	0.722	0.456	3	tags=6%, list=0%, signal=6%
2	GO_POSITIVE_REGULATION_OF_MYOTUBE_DIFFERENTIATION	16	-0.76	-2.09	0.013	0.793	0.745	1720	tags=38%, list=11%, signal=42%
3	GO_NEGATIVE_REGULATION_OF_BLOOD_CIRCULATION	19	-0.72	-2.09	0.004	0.539	0.751	3	tags=5%, list=0%, signal=5%
4	GO_MULTICELLULAR_ORGANISMAL_WATER_HOMEOSTASIS	24	-0.69	-2.08	0	0.43	0.767	4	tags=4%, list=0%, signal=4%
5	GO_WATER_HOMEOSTASIS	27	-0.67	-2.07	0.005	0.378	0.793	4	tags=4%, list=0%, signal=4%
6	GO_NEGATIVE_REGULATION_OF_PEPTIDE_SECRETION	24	-0.67	-2.06	0	0.324	0.8	3	tags=4%, list=0%, signal=4%
7	GO_CELLULAR_RESPONSE_TO_RETINOIC_ACID	27	-0.65	-2.04	0.01	0.34	0.86	38	tags=7%, list=0%, signal=7%
8	GO_IMMUNOGLOBULIN_BINDING	18	-0.72	-1.99	0	0.412	0.928	1881	tags=67%, list=12%, signal=76%
9	GO_CELL_FATE_DETERMINATION	15	-0.7	-1.96	0.004	0.429	0.961	378	tags=20%, list=2%, signal=20%
10	GO_KETONE_BIOSYNTHETIC_PROCESS	18	-0.7	-1.91	0.009	0.514	0.987	1229	tags=33%, list=8%, signal=36%

## Sheet: Table_F_gran_GSEA_upreg
	GS	SIZE	ES	NES	NOM p-val	FDR q-val	FWER p-val	RANK AT MAX	LEADING EDGE
	follow link to MSigDB
1	GO_MITOTIC_SPINDLE_ORGANIZATION	62	0.71	1.97	0	0.002	0.002	1672	tags=32%, list=11%, signal=36%
2	GO_MITOTIC_SISTER_CHROMATID_SEGREGATION	84	0.68	1.95	0	0.003	0.007	1689	tags=31%, list=11%, signal=35%
3	GO_SISTER_CHROMATID_SEGREGATION	162	0.65	1.94	0	0.003	0.009	1689	tags=29%, list=11%, signal=32%
4	GO_MITOTIC_SPINDLE_ASSEMBLY	36	0.75	1.93	0	0.003	0.013	747	tags=31%, list=5%, signal=32%
5	GO_MICROTUBULE_CYTOSKELETON_ORGANIZATION_INVOLVED_IN_MITOSIS	36	0.75	1.93	0	0.003	0.013	747	tags=31%, list=5%, signal=32%
6	GO_KINESIN_COMPLEX	40	0.71	1.87	0	0.011	0.062	590	tags=25%, list=4%, signal=26%
7	GO_CHROMOSOME_SEGREGATION	233	0.61	1.87	0	0.009	0.063	1829	tags=27%, list=12%, signal=30%
8	GO_G1_S_TRANSITION_OF_MITOTIC_CELL_CYCLE	105	0.64	1.87	0	0.01	0.078	2499	tags=36%, list=16%, signal=43%
9	GO_NUCLEAR_CHROMOSOME_SEGREGATION	191	0.61	1.86	0	0.01	0.087	1829	tags=28%, list=12%, signal=31%
10	GO_SISTER_CHROMATID_COHESION	103	0.63	1.84	0	0.013	0.119	1546	tags=28%, list=10%, signal=31%
